# Supplementary material for: The impact of secondary school students’ perceptions of parental academic involvement and academic stress on internalizing problem behaviors: the mediating roles of psychological resilience and materialism
Source: Front Psychol. 2025 Jul 9;16:1582493. doi: 10.3389/fpsyg.2025.1582493 (PMC12284288; doi:10.3389/fpsyg.2025.1582493)
Supplement: Supplementary file 1 [file Table_1.xlsx]

## Sheet: 总表
序号	提交答卷时间	所用时间	来源	来源详情	来自IP	1.学号:	2.年级及班级:	3.年龄:	4.你父亲的年龄:	5.你母亲的年龄:	6.父亲的文化程度是:	7.母亲的文化程度是:	8.父亲的职业为:	9.母亲的职业为:	10.原生家庭类型：	11.请估计一下，去年你的家庭年总收入是多少?	1.爸爸试图了解我学校的老师。	2.爸爸知道我在学校过的怎么样。	3.爸爸会和我谈论我在学校学习相关的事情。	4.爸爸让我告诉他们在学校发生了什么。	5.在我需要帮助的时候，我的爸爸会指导我的作业。	6.爸爸会去参加家长会。	7.爸爸会和我一起花时间在与我学业相关的事情上。	8.当我需要的时候，我的爸爸会检查我的家庭作业。	9.爸爸会为我购买额外的作业或与学习相关的课外资料。	10.爸爸会和我讨论我的学业进展如何。	1.妈妈试图了解我学校的老师。	2.妈妈知道我在学校过的怎么样。	3.妈妈会和我谈论我在学校学习相关的事情。	4.妈妈让我告诉他们在学校发生了什么。	5.妈妈需要帮助的时候，我的妈妈会指导我的作业。	6.妈妈会去参加家长会。	7.妈妈会和我一起花时间在与我学业相关的事情上。	8.妈妈需要的时候，我的妈妈会检查我的家庭作业。	9.妈妈会为我购买额外的作业或与学习相关的课外资料。	10.爸爸会和我讨论我的学业进展如何。	1.我的父母强迫我在学校取得成功。	2.我的父母认为我不应该做任何除学习以外的事情。	3.我的父母对我有很高的期望。	4.我的父母容忍不了我的失败。	5.我的父母限制我除了学习以外的任何活动。	6.我的父母得希望，超出我的能力之外。	7.我的父母总是让我觉得必须在学校取得成功。	8.我的父母不希望我把时间花在学习以外的事情上。	9.我的父母总是希望我在学校取得更多的成绩。	10.我的父母不让我去见学习成绩低得朋友。	11.如果我不能取得好的成绩，我就害怕我父母得反应。	12.如果我考试不及格，我的父母就指责我学习不够努力。	13.当我关心学习以外的事情时，我的父母对我很生气。
3	2023/5/14 18:22:19	519秒	微信	N/A	124.64.18.24(北京-北京)	210215	高二4	17	55	54	4	4	1	1	1	1	1	4	4	4	1	1	2	1	1	2	4	4	4	4	4	4	4	2	1	1	1	2	1	1	1	1	1	2	4	1	4	4	2
4	2023/5/14 18:22:20	472秒	微信	N/A	223.104.41.172(北京-北京)	王紫轩	G10C7	16	(空)	(空)	3	5	4	4	4	6	4	4	2	2	2	4	1	1	4	1	4	4	4	4	4	4	4	4	5	4	5	5	4	2	4	4	4	4	4	1	4	4	4
5	2023/5/14 18:22:41	503秒	微信	N/A	123.125.33.137(北京-北京)	220709	(空)	(空)	(空)	(空)	2	3	8	8	1	7	5	3	4	5	1	5	4	1	5	5	5	3	5	5	1	5	4	1	5	5	3	3	4	3	1	3	1	3	5	1	4	4	3
6	2023/5/14 18:22:58	550秒	微信	N/A	123.125.33.137(北京-北京)	210402	高二四班	17	41	39	3	3	8	8	1	5	5	5	5	5	5	5	5	5	5	5	5	5	5	5	5	3	5	5	5	5	1	1	4	1	1	1	1	1	2	1	1	1	1
8	2023/5/14 18:23:26	591秒	微信	N/A	123.125.33.137(北京-北京)	220702	高一七班	15	46	46	6	6	2	2	1	3	4	4	4	4	2	1	1	1	2	2	4	4	4	4	4	5	4	4	4	4	2	2	4	2	2	2	4	2	4	2	3	3	3
10	2023/5/14 18:24:13	484秒	微信	N/A	124.127.68.109(北京-北京)	220714	高一七班	15	42	44	3	5	8	8	1	2	5	4	4	4	4	4	4	4	4	4	5	5	5	5	5	5	5	4	4	4	1	1	3	1	1	1	1	1	3	1	1	1	1
13	2023/5/14 18:26:08	283秒	微信	N/A	123.125.33.137(北京-北京)	210408	高二四	16	(空)	(空)	5	5	8	6	6	1	5	5	5	5	4	3	5	3	5	5	5	5	5	5	3	5	5	5	5	5	1	1	4	1	1	1	1	1	4	1	1	1	1
14	2023/5/14 18:26:41	627秒	微信	N/A	123.125.33.137(北京-北京)	220710	7	15	47	47	6	6	1	1	1	1	4	4	4	4	4	3	4	3	3	3	4	4	4	4	4	4	3	3	3	4	3	2	3	2	1	4	3	1	4	1	2	2	1
16	2023/5/14 18:27:20	531秒	微信	N/A	106.121.152.36(北京-北京)	210407	高二四班	17	53	42	5	5	8	8	1	1	4	2	4	1	1	1	4	4	5	5	5	4	5	5	5	5	5	5	5	5	1	1	5	3	1	4	1	1	5	1	5	5	3
19	2023/5/14 18:29:09	720秒	微信	N/A	223.104.41.96(北京-北京)	210416	高二四班	17	54	51	5	5	2	2	1	2	4	4	4	4	4	3	3	4	3	4	5	5	5	5	5	5	5	5	5	5	1	1	4	1	1	3	1	1	1	3	4	4	1
20	2023/5/14 18:30:12	932秒	微信	N/A	123.125.33.137(北京-北京)	220712	高一七班	16	53	48	5	4	8	2	1	1	3	3	4	4	1	4	1	1	1	2	4	5	4	4	1	3	1	1	1	3	1	1	2	1	1	1	1	1	1	1	1	1	1
23	2023/5/14 18:31:22	975秒	微信	N/A	123.125.33.137(北京-北京)	220715	高一7	15	44	45	6	4	7	7	1	1	4	2	4	3	2	4	2	1	3	3	4	4	4	4	2	4	3	3	3	3	4	2	4	4	1	3	5	4	5	2	5	2	2
24	2023/5/14 18:31:46	829秒	微信	N/A	123.125.33.137(北京-北京)	220711	高一7班	16	60	52	5	3	7	1	1	2	4	3	4	3	1	3	3	3	5	4	5	5	3	5	4	5	4	3	4	5	2	1	5	1	2	4	3	4	3	3	2	2	3
25	2023/5/14 18:32:21	1043秒	微信	N/A	123.125.33.137(北京-北京)	220719	十年级七班	16	48	44	4	4	8	8	1	1	3	3	4	4	2	4	1	1	2	1	5	2	5	5	1	5	5	5	5	2	4	4	3	3	2	3	3	4	4	3	4	3	3
26	2023/5/14 18:32:26	1057秒	微信	N/A	123.125.33.137(北京-北京)	220722	高一七班	16	42	45	5	5	8	8	1	1	4	4	4	4	1	4	2	2	1	4	4	4	4	5	1	4	1	1	3	3	4	5	4	4	2	4	4	4	4	3	4	4	4
27	2023/5/14 18:32:54	755秒	微信	N/A	223.104.132.29(湖南-娄底)	210207	高二四班	17	46	45	5	6	1	1	1	2	5	5	5	5	4	5	5	4	5	5	5	5	5	5	4	5	5	5	5	5	2	2	4	1	1	2	2	1	4	1	1	2	2
28	2023/5/14 18:33:16	364秒	微信	N/A	123.125.33.137(北京-北京)	220701	高一七	15	46	45	5	5	2	2	1	3	5	5	5	5	5	4	5	5	5	5	5	5	5	5	5	5	5	5	5	5	3	3	3	1	1	1	1	1	1	1	1	1	1
29	2023/5/14 18:33:52	377秒	微信	N/A	123.125.33.137(北京-北京)	220708	高一7班	16	42	40	5	5	1	3	1	7	5	5	5	5	5	5	5	5	5	5	5	5	5	5	5	5	5	5	5	5	2	1	5	3	1	4	5	1	5	1	4	4	1
32	2023/5/14 18:35:44	333秒	微信	N/A	223.104.41.214(北京-北京)	220716	高一七班	16	49	49	5	6	6	4	1	7	1	2	1	1	1	1	1	1	1	2	5	5	5	5	1	5	4	3	5	4	5	1	4	1	1	4	1	1	5	1	5	5	1
36	2023/5/14 18:38:06	456秒	微信	N/A	123.125.33.137(北京-北京)	13107820	四高二一班	16	50	45	5	5	2	2	4	2	4	4	4	4	4	1	1	3	1	4	5	5	5	5	5	5	5	5	5	5	2	4	4	1	1	1	1	1	1	1	1	1	1
37	2023/5/14 18:39:42	475秒	微信	N/A	123.125.33.137(北京-北京)	18080219	四高二1	16	(空)	(空)	6	5	1	2	1	6	4	3	5	5	2	1	2	2	2	4	5	5	5	5	2	5	4	4	5	4	4	4	5	5	3	4	5	5	4	1	5	5	4
40	2023/5/14 18:40:22	507秒	微信	N/A	123.125.33.137(北京-北京)	211113	四高二1班	16	49	49	5	4	6	6	1	2	5	5	5	5	5	5	5	5	5	5	5	5	5	5	5	5	5	5	5	5	1	1	4	1	1	1	1	1	4	1	1	1	1
44	2023/5/14 18:42:29	690秒	微信	N/A	123.125.33.137(北京-北京)	211120	四高二一班	16	45多吧 不记得	40多还是45多 不记得	5	5	2	1	1	6	3	4	4	4	3	5	3	1	3	4	4	4	4	4	4	5	4	4	4	4	2	1	2	1	1	3	1	1	2	2	2	1	3
45	2023/5/14 18:42:37	638秒	微信	N/A	123.125.33.137(北京-北京)	211115	四高二1	16	53	46	5	5	1	1	1	4	4	5	5	4	1	5	4	4	1	5	5	5	5	5	5	5	5	5	5	5	1	1	2	1	1	1	1	1	1	1	2	1	1
55	2023/5/14 18:50:58	238秒	微信	N/A	123.125.33.137(北京-北京)	200106	高三一班	17	51	50	5	5	4	4	1	7	1	4	5	3	1	5	5	3	3	5	5	5	5	1	1	5	5	3	3	5	1	1	3	1	1	1	1	1	1	1	1	1	1
58	2023/5/14 18:51:25	267秒	微信	N/A	123.125.33.137(北京-北京)	200116	高三	18	52	52	4	4	2	2	1	7	3	3	3	3	3	3	3	3	3	3	3	3	3	3	3	3	3	3	3	3	3	3	3	3	3	3	3	3	3	3	3	3	3
60	2023/5/14 18:51:50	245秒	微信	N/A	123.125.33.137(北京-北京)	200115	高三一	17	46	46	5	5	4	4	1	5	3	4	4	4	4	4	4	4	4	4	4	4	4	4	4	4	4	4	4	4	1	1	1	1	1	1	1	1	1	1	1	1	1
61	2023/5/14 18:52:11	311秒	微信	N/A	123.125.33.137(北京-北京)	200110	G12C1	18	58	59	3	2	1	1	1	5	3	3	3	3	3	3	3	3	3	3	3	3	3	3	3	3	3	3	3	3	3	3	3	3	3	3	3	3	3	3	3	3	3
62	2023/5/14 18:52:13	302秒	链接	直接访问	123.125.33.137(北京-北京)	200114	高三一班	18	42	38	4	4	5	4	1	2	5	4	5	4	1	5	4	1	5	4	5	4	5	5	1	5	4	1	5	4	2	1	2	1	1	1	1	1	1	1	1	1	1
63	2023/5/14 18:52:23	593秒	链接	直接访问	123.125.33.137(北京-北京)	211206	四高二二班	16	40多	40多	6	6	1	1	1	3	5	5	5	5	5	5	5	5	5	5	5	5	5	5	5	5	5	5	5	5	2	1	5	1	2	2	4	1	5	1	1	3	1
65	2023/5/14 18:52:47	601秒	微信	N/A	123.125.33.137(北京-北京)	211221	四高二2	16	53	44	4	4	4	4	1	2	5	4	5	4	3	5	5	3	3	5	5	4	4	4	1	5	4	1	4	5	2	4	2	2	2	1	2	2	4	1	3	4	4
66	2023/5/14 18:52:53	358秒	微信	N/A	123.125.33.137(北京-北京)	200120	高三一班	17	47	46	5	4	3	3	1	1	5	5	5	5	1	1	4	1	1	5	5	5	5	5	1	5	4	1	4	4	2	1	1	1	1	1	1	1	1	1	1	1	1
67	2023/5/14 18:53:33	314秒	链接	直接访问	123.125.33.137(北京-北京)	200129	高三一班	19	45	45	5	5	1	8	1	1	4	4	4	4	4	4	4	4	4	4	4	4	4	4	4	4	4	4	4	4	1	1	1	1	1	1	1	1	1	1	1	1	1
68	2023/5/14 18:53:50	292秒	微信	N/A	123.125.33.137(北京-北京)	200101	高三一	17	42	43	5	5	8	8	1	2	5	5	5	5	5	5	5	5	5	5	5	5	5	5	5	5	5	5	5	5	1	1	5	1	1	1	1	1	4	1	5	1	1
70	2023/5/14 18:54:07	681秒	微信	N/A	123.125.33.137(北京-北京)	211210	四高二2	16	(空)	(空)	2	3	1	1	6	1	4	2	2	5	1	3	1	1	1	2	5	4	5	5	3	5	4	5	5	3	2	4	4	2	2	4	2	4	4	4	5	5	2
71	2023/5/14 18:54:21	449秒	微信	N/A	123.125.33.137(北京-北京)	200127	G12C1	18	44	40	2	2	8	8	1	2	5	4	5	5	5	5	5	5	1	5	4	5	5	5	5	5	5	5	5	5	3	4	4	1	1	2	1	4	4	4	5	5	1
72	2023/5/14 18:54:30	456秒	微信	N/A	123.125.33.137(北京-北京)	200128	高三一班	17	45	43	5	5	4	4	1	2	5	5	5	5	5	5	5	5	5	5	5	5	5	5	5	5	5	5	5	5	1	1	2	1	1	1	1	1	2	1	1	1	1
74	2023/5/14 18:55:00	486秒	微信	N/A	223.104.41.85(北京-北京)	200124	高三1	17	41	42	6	6	4	8	1	2	2	3	4	4	3	1	2	1	4	2	5	5	5	5	4	5	2	5	5	5	5	4	5	4	4	4	5	5	5	3	5	5	4
75	2023/5/14 18:55:08	476秒	微信	N/A	123.125.33.137(北京-北京)	200130	高三一班	18	48	48	5	5	2	2	1	2	4	5	4	5	4	2	4	3	4	5	5	5	5	5	2	5	4	3	4	4	2	2	2	1	1	2	1	1	3	2	1	1	1
76	2023/5/14 18:55:09	441秒	微信	N/A	123.125.33.137(北京-北京)	200108	高三一班	18	不知道	不知道	6	3	2	4	1	7	3	3	4	5	4	3	4	5	5	4	4	4	4	4	4	5	4	5	5	5	1	1	3	1	1	1	1	1	1	1	1	1	1
77	2023/5/14 18:55:11	438秒	手机提交	直接访问	123.125.33.137(北京-北京)	200118	高三一	18	48	50	6	6	6	6	1	5	4	4	4	4	4	4	4	4	4	4	4	4	4	4	4	4	4	4	4	4	1	1	4	1	1	1	1	1	1	1	1	1	1
78	2023/5/14 18:57:30	356秒	微信	N/A	123.125.33.137(北京-北京)	200122	高三一	17	47	48	6	6	1	2	1	2	4	5	5	5	3	4	3	5	5	5	5	5	5	5	3	4	5	5	5	5	2	1	4	2	1	3	2	1	4	2	2	3	2
80	2023/5/14 18:58:38	572秒	微信	N/A	117.136.0.130(北京-北京)	200105	G12C1	17	50	47	5	5	2	2	2	1	1	1	1	1	1	1	1	1	1	1	2	2	4	2	1	4	2	1	1	1	2	1	3	3	1	2	2	1	2	1	1	1	1
81	2023/5/14 19:12:51	209秒	链接	直接访问	123.125.33.137(北京-北京)	200301	高三三班	18	44	45	4	3	4	8	1	2	5	4	5	5	5	3	5	5	5	5	5	5	5	5	1	5	5	1	5	5	3	4	3	3	3	3	3	3	4	3	4	5	4
82	2023/5/14 19:14:28	376秒	链接	直接访问	123.125.33.137(北京-北京)	200405	高三四班	17	58	55	5	5	4	4	1	5	4	5	5	5	3	3	4	2	3	2	4	5	5	5	3	5	4	5	5	5	2	1	3	1	1	1	1	1	1	1	1	1	1
85	2023/5/14 19:16:25	492秒	链接	直接访问	123.125.33.137(北京-北京)	200413	高三4班	17	44	43	3	3	1	1	1	1	3	3	3	3	3	3	3	3	3	3	4	4	4	4	3	4	4	4	4	3	3	3	3	3	3	3	3	3	3	3	3	3	3
86	2023/5/14 19:17:14	473秒	链接	直接访问	123.125.33.137(北京-北京)	200325	高三三班	120	240	200	5	4	1	1	1	2	5	4	5	4	2	5	4	1	5	5	2	4	2	5	2	4	2	1	5	3	1	2	3	3	1	1	1	1	2	2	5	5	1
87	2023/5/14 19:17:16	522秒	链接	直接访问	123.125.33.137(北京-北京)	200417	高三4	18	42	41	5	5	8	8	1	5	4	5	5	5	4	4	4	3	4	5	5	5	5	5	5	5	5	5	5	5	1	1	2	1	1	1	1	1	1	1	1	1	1
88	2023/5/14 19:18:23	522秒	链接	直接访问	123.125.33.137(北京-北京)	200308	高三三班	18	60	48	6	5	2	2	1	2	5	5	5	5	5	3	4	4	4	5	5	5	5	5	5	5	4	4	5	5	4	1	4	4	2	4	4	4	4	4	5	5	3
89	2023/5/14 19:20:09	419秒	链接	直接访问	123.125.33.137(北京-北京)	20307	高三三	18	46	44	5	3	1	4	2	7	4	5	5	4	4	3	5	5	5	5	4	3	5	4	5	3	5	5	5	5	1	1	3	1	1	1	1	1	3	1	1	3	4
92	2023/5/14 19:21:00	644秒	手机提交	直接访问	123.125.33.137(北京-北京)	200323	3	18	43	43	6	6	1	1	1	3	1	1	1	1	1	1	1	1	1	1	4	4	4	4	4	4	4	4	4	4	3	4	4	3	4	4	4	4	4	3	1	4	4
93	2023/5/14 19:21:48	411秒	链接	直接访问	123.125.33.137(北京-北京)	200203	高三二班	18	49	47	5	4	2	2	1	2	1	1	1	1	1	1	1	1	1	1	5	5	5	5	5	5	5	5	5	5	1	1	5	1	1	1	1	1	1	1	1	1	1
94	2023/5/14 19:22:28	443秒	链接	直接访问	123.125.33.137(北京-北京)	200202	高三2班	18	53	48	5	5	4	4	1	2	3	2	4	4	1	5	4	1	4	4	2	3	4	4	1	5	4	1	4	1	4	4	3	2	1	2	2	4	4	1	1	1	1
95	2023/5/14 19:22:35	448秒	链接	直接访问	123.125.33.137(北京-北京)	200222	高三2班	19	40	39	2	3	4	8	1	2	2	1	2	1	1	2	2	1	1	2	2	4	4	4	3	4	4	3	4	4	4	2	4	2	2	3	2	2	4	2	3	2	2
97	2023/5/14 19:23:26	867秒	链接	直接访问	123.125.33.137(北京-北京)	200408	高三四班	18	47	48	5	5	8	8	1	4	4	4	5	4	3	5	3	3	5	4	4	4	5	4	3	4	3	3	4	4	2	1	4	1	1	3	3	1	5	1	3	3	3
98	2023/5/14 19:23:54	526秒	链接	直接访问	123.125.33.137(北京-北京)	200216	高三2	18	52	42	4	4	4	4	1	1	4	5	5	3	3	5	4	2	4	5	4	5	5	5	2	4	4	1	3	5	1	1	3	1	1	1	1	1	1	1	1	1	1
99	2023/5/14 19:24:01	454秒	链接	直接访问	123.125.33.137(北京-北京)	200219	高三2	17	49	49	3	4	6	6	1	2	3	3	3	2	3	3	3	3	3	3	5	4	5	5	4	5	5	5	5	5	3	3	3	3	3	3	3	3	3	3	3	3	3
100	2023/5/14 19:24:19	520秒	链接	直接访问	123.125.33.137(北京-北京)	200218	12.2	17	49	46	5	5	6	6	1	1	1	1	1	1	1	1	1	1	1	1	3	1	4	4	1	4	1	1	5	1	5	5	5	5	5	5	5	5	5	5	5	5	5
101	2023/5/14 19:24:42	991秒	链接	直接访问	123.125.33.137(北京-北京)	200403	高三四	18	(空)	(空)	3	3	4	4	1	2	3	4	5	4	1	4	1	1	1	4	4	5	5	4	1	4	1	1	1	5	3	2	4	2	2	2	2	2	4	1	2	4	2
102	2023/5/14 19:24:48	919秒	链接	直接访问	123.125.33.137(北京-北京)	200316	高三三班	18	50	46	6	6	4	1	1	3	3	3	4	4	2	3	4	3	5	2	4	5	5	5	5	4	5	5	5	5	2	1	2	1	1	1	1	1	1	1	2	1	1
103	2023/5/14 19:24:56	606秒	链接	直接访问	123.125.33.137(北京-北京)	200217	高三2班	18	61	47	5	4	1	1	1	3	4	5	4	4	5	3	5	4	5	5	5	5	5	5	5	5	5	5	5	5	5	4	4	2	2	3	2	2	4	1	2	3	1
104	2023/5/14 19:24:57	593秒	链接	直接访问	123.125.33.137(北京-北京)	200211	高三2班	17	49	47	4	4	4	8	1	2	5	5	5	5	2	1	4	1	1	1	5	5	5	5	5	5	5	2	2	4	2	1	4	1	1	2	1	1	4	1	3	3	1
105	2023/5/14 19:25:37	557秒	链接	直接访问	123.125.33.137(北京-北京)	200204	高三二班	18	54	53	5	5	6	1	1	7	5	5	5	5	5	5	5	5	5	5	5	5	5	5	5	5	5	5	5	5	2	2	5	1	2	2	4	2	5	2	4	1	1
106	2023/5/14 19:25:38	557秒	链接	直接访问	123.125.33.137(北京-北京)	200201	高三	17	不知	不知	4	5	8	8	1	3	1	1	3	5	1	1	1	5	1	3	5	5	5	5	5	5	5	5	5	5	5	5	4	3	3	2	5	5	5	2	5	5	5
107	2023/5/14 19:27:27	745秒	链接	直接访问	123.125.33.137(北京-北京)	200212	G12C2	18	51	44	5	5	2	3	1	1	4	4	4	4	4	4	4	4	5	4	5	5	5	5	4	5	4	4	4	4	2	2	3	2	2	2	2	2	2	2	1	1	1
108	2023/5/14 19:29:03	830秒	链接	直接访问	123.125.33.137(北京-北京)	200223	高三2班	18	47	48	2	4	8	4	1	1	4	3	4	4	4	5	4	4	1	5	2	5	5	5	4	2	4	4	5	4	4	2	2	1	1	1	4	4	4	4	5	5	4
109	2023/5/14 19:29:36	628秒	链接	直接访问	123.125.33.137(北京-北京)	200209	高三二班	18	59	58	3	2	1	8	1	1	4	4	5	4	3	1	4	3	1	4	4	5	4	5	2	5	2	5	1	4	2	2	2	2	2	2	2	2	2	2	2	2	2
112	2023/5/14 19:32:16	935秒	手机提交	直接访问	114.248.124.176(北京-北京)	200225	高三二班	18	45	43	5	5	8	1	2	1	1	1	1	1	1	1	1	1	1	1	4	5	5	5	2	5	1	2	5	1	1	1	3	3	1	1	3	1	3	3	1	1	1
113	2023/5/14 19:33:36	1032秒	链接	直接访问	123.125.33.137(北京-北京)	200206	高三二班	18	(空)	(空)	4	4	4	3	1	2	3	5	5	5	1	3	1	4	5	4	3	5	5	5	1	5	4	4	5	3	1	5	1	2	1	3	4	1	4	1	1	5	5
114	2023/5/14 20:20:02	502秒	链接	直接访问	123.125.33.137(北京-北京)	200419	高三四班	17	46	47	4	4	4	8	1	7	4	3	5	2	1	4	4	1	5	5	5	4	4	4	1	5	5	1	5	5	3	1	4	2	1	3	4	2	4	1	4	4	1
115	2023/5/14 20:21:55	540秒	手机提交	直接访问	223.104.41.163(北京-北京)	200220	高三二班	18	47	46	5	6	1	1	1	2	4	5	4	4	3	4	4	2	2	4	4	5	5	4	4	5	5	5	4	5	1	1	2	1	1	1	1	1	4	1	1	1	1
117	2023/5/14 20:49:21	329秒	微信	N/A	123.125.33.137(北京-北京)	220319	高一三班	16	45	43	5	5	1	3	1	1	5	5	5	5	5	5	4	4	5	5	5	5	5	5	5	5	5	5	5	5	1	1	4	1	1	1	1	1	4	1	1	1	1
118	2023/5/14 20:50:18	422秒	微信	N/A	123.125.33.137(北京-北京)	220308	G10C3	16	55	53	6	4	1	1	1	1	4	4	4	4	3	5	5	1	1	4	1	4	4	4	1	3	3	3	3	4	2	1	4	1	1	1	1	1	1	1	1	1	1
119	2023/5/14 20:50:31	403秒	微信	N/A	123.125.33.137(北京-北京)	220327	高一3	15	54	50	6	5	2	2	1	2	4	2	4	4	4	1	4	4	1	4	4	4	4	4	4	5	3	4	4	4	2	4	5	3	2	4	3	4	4	4	5	5	4
120	2023/5/14 20:50:38	360秒	微信	N/A	123.125.33.137(北京-北京)	220328	G10C3	16	50	48	6	6	4	4	1	7	5	4	1	1	5	5	1	5	5	4	5	4	4	4	5	2	2	1	5	5	1	1	4	1	1	1	1	1	1	1	1	1	1
121	2023/5/14 20:50:48	400秒	手机提交	直接访问	123.125.33.137(北京-北京)	220318	G10C3	16	48	45	6	5	2	2	1	2	5	5	5	5	5	5	5	5	3	5	5	5	5	5	5	5	5	5	4	5	2	4	4	1	1	1	3	4	5	3	4	3	2
122	2023/5/14 20:51:41	438秒	微信	N/A	221.216.116.11(北京-北京)	220305	高一三班	16	45	41	5	6	6	6	1	3	2	2	4	2	1	1	1	1	5	5	4	5	5	5	5	5	5	5	5	5	4	4	5	2	1	3	4	4	4	1	5	2	2
123	2023/5/14 20:51:47	372秒	微信	N/A	123.125.33.137(北京-北京)	220316	C3	16	52	51	4	3	8	8	1	7	1	1	2	1	1	1	1	1	1	4	4	5	5	5	3	4	5	3	5	3	2	2	5	5	1	4	4	1	5	1	1	1	1
124	2023/5/14 20:51:50	534秒	微信	N/A	114.254.0.122(北京-北京)	220307	g10c3	16	46	46	5	5	8	8	1	1	3	4	4	4	2	2	2	2	2	2	3	3	3	3	3	5	3	3	3	4	1	2	3	3	2	1	1	1	1	1	1	1	1
125	2023/5/14 20:51:56	464秒	微信	N/A	123.125.33.137(北京-北京)	220317	10.3	16	52	49	3	4	2	2	1	1	5	4	4	4	1	1	3	1	5	5	5	3	5	5	1	5	3	1	5	5	3	3	5	3	4	5	5	5	5	5	5	4	5
126	2023/5/14 20:52:12	503秒	微信	N/A	123.125.33.137(北京-北京)	220324	高一三班	16	41	39	5	4	4	4	1	1	2	2	4	4	2	1	1	1	1	1	5	5	5	5	5	5	5	2	5	4	4	4	4	4	4	5	5	4	4	2	5	5	4
127	2023/5/14 20:53:08	575秒	微信	N/A	123.125.33.137(北京-北京)	220323	高一三	15	45	45	4	4	4	4	1	3	5	5	5	4	2	1	5	3	5	5	5	5	5	5	2	5	5	3	5	5	4	3	5	2	2	3	4	5	4	3	4	3	3
128	2023/5/14 20:53:14	470秒	微信	N/A	114.254.1.217(北京-北京)	220306	高一三	16	58	50	6	6	8	8	1	7	1	2	2	2	2	2	2	2	2	2	4	4	4	4	4	4	4	4	4	2	1	1	4	1	1	1	1	1	4	1	1	1	1
129	2023/5/14 20:53:28	582秒	微信	N/A	123.125.33.137(北京-北京)	220322	10.3	16	49	47	5	5	2	2	1	2	2	3	4	2	5	3	3	2	4	4	5	5	4	3	4	5	4	4	5	3	3	1	4	3	3	2	4	4	4	1	3	4	3
130	2023/5/14 20:53:37	617秒	微信	N/A	123.125.33.137(北京-北京)	220311	G10C3	16	54	48	3	5	1	1	1	7	1	2	2	2	2	1	2	1	1	1	5	2	5	5	2	5	5	5	5	5	5	5	5	4	2	5	5	5	5	2	5	5	5
131	2023/5/14 20:53:43	627秒	微信	N/A	123.125.33.137(北京-北京)	220310	高一三班	16	54	49	5	6	1	1	1	1	5	5	5	5	2	5	2	2	2	5	2	2	2	2	1	1	1	1	1	5	1	1	5	1	1	1	1	1	1	1	1	1	1
132	2023/5/14 20:54:10	589秒	微信	N/A	123.125.33.137(北京-北京)	220309	高一三	16	45	44	6	6	4	4	1	2	5	4	5	4	2	5	5	1	4	4	4	4	5	5	5	5	4	4	3	3	3	2	5	2	2	4	4	2	5	2	2	3	1
133	2023/5/14 20:54:27	711秒	微信	N/A	123.125.33.137(北京-北京)	220304	高一三班	16	45	41	3	1	8	8	1	1	3	3	5	5	1	1	4	1	3	5	5	5	5	5	1	5	5	1	3	4	2	2	5	2	2	3	4	3	4	4	2	3	1
134	2023/5/14 20:55:47	702秒	微信	N/A	106.121.176.99(北京-北京)	220301	G10C3	16	(空)	(空)	5	5	2	2	1	2	3	2	4	2	3	3	2	3	4	5	5	5	5	5	5	5	5	5	5	5	5	5	5	4	3	3	5	5	5	3	5	5	4
135	2023/5/14 20:56:18	706秒	微信	N/A	223.104.41.235(北京-北京)	02	3	16	47	40	5	4	1	1	2	1	3	3	3	3	3	1	1	1	4	4	5	5	5	5	5	5	5	5	5	4	2	2	3	2	2	2	2	2	3	3	2	3	3
136	2023/5/14 20:56:28	759秒	微信	N/A	124.127.222.77(北京-北京)	220313	高一三	16	50	53	2	2	8	8	2	3	1	3	4	3	1	1	1	1	1	4	5	5	5	5	5	5	5	5	5	5	1	1	5	1	1	3	3	1	5	1	1	1	1
137	2023/5/14 20:56:36	646秒	微信	N/A	117.136.0.71(北京-北京)	220325	G10C3	16	48	49	6	5	2	3	1	1	5	5	5	5	5	5	5	5	5	5	5	5	5	5	5	5	5	5	5	5	4	2	4	3	2	3	4	3	4	2	3	3	2
138	2023/5/14 21:18:18	294秒	微信	N/A	36.112.184.138(北京-北京)	220314	高一三	16	52	48	5	5	8	8	1	3	2	2	2	2	2	2	2	2	2	2	4	4	5	4	5	5	4	4	4	2	1	1	2	1	1	1	1	1	1	1	1	1	1
139	2023/5/15 8:12:25	330秒	链接	直接访问	123.125.33.137(北京-北京)	02010637	高三5	18	60	45	5	3	1	8	1	2	2	2	2	2	2	2	2	2	2	4	4	4	4	4	4	4	4	4	4	4	4	4	4	4	4	4	4	4	4	4	4	4	4
140	2023/5/15 8:13:10	364秒	链接	直接访问	123.125.33.137(北京-北京)	2010528	高三5	18	42	60	5	5	6	6	1	1	5	5	5	5	5	5	5	5	5	5	5	5	5	5	5	5	5	5	5	5	1	1	4	1	1	1	1	1	3	1	1	1	1
141	2023/5/15 8:13:21	380秒	链接	直接访问	123.125.33.137(北京-北京)	200504	高三5班	18	49	52	5	5	8	4	4	2	3	3	3	3	3	3	3	3	3	3	4	4	4	4	4	5	4	4	4	4	3	3	3	3	3	3	3	3	3	3	3	3	3
142	2023/5/15 8:13:23	320秒	链接	直接访问	123.125.33.137(北京-北京)	2010507	G12 C5	18	47	39	3	3	4	4	1	2	4	4	4	4	4	1	4	4	4	4	5	5	5	5	5	5	5	5	5	5	2	2	5	2	1	2	2	2	2	2	2	2	2
143	2023/5/15 8:14:38	428秒	链接	直接访问	123.125.33.137(北京-北京)	2010502	3 5	18	42	39	5	5	1	1	1	1	3	3	3	3	3	3	3	3	1	3	3	3	3	3	3	3	3	3	3	3	3	3	3	3	3	5	5	5	5	5	5	5	5
145	2023/5/15 8:14:57	456秒	手机提交	直接访问	36.112.206.88(北京-北京)	200505	高三五班	18	51	40	1	5	8	2	6	1	1	5	1	5	1	1	1	1	1	1	5	5	5	5	5	5	5	5	5	1	2	2	5	5	2	3	3	1	5	5	5	5	5
146	2023/5/15 8:15:41	530秒	链接	直接访问	123.125.33.137(北京-北京)	2010514	高三五班	18	54	43	6	5	7	8	1	1	4	4	4	3	1	3	3	1	1	3	2	3	3	4	1	1	1	1	1	3	1	1	1	1	1	1	1	1	1	1	1	2	1
147	2023/5/15 8:15:50	535秒	链接	直接访问	123.125.33.137(北京-北京)	200506	高三五班	18	50	48	2	3	4	4	1	1	5	3	5	5	1	5	4	1	1	5	5	4	5	5	1	5	5	1	1	5	2	1	4	1	1	3	3	1	4	1	1	3	2
148	2023/5/15 8:16:17	556秒	链接	直接访问	123.125.33.137(北京-北京)	02010529	G12C5	18	60	53	5	5	8	1	2	1	3	3	3	3	3	1	1	1	1	1	4	4	4	4	4	4	4	4	4	4	1	1	3	1	1	2	1	1	1	1	1	1	1
149	2023/5/15 8:16:21	570秒	链接	直接访问	123.125.33.137(北京-北京)	2010519	高三五班	18	45	41	5	5	4	8	1	1	1	4	4	4	4	3	3	3	3	3	4	3	4	4	4	5	4	4	4	4	1	3	1	3	3	1	1	3	3	3	3	3	2
150	2023/5/15 8:16:24	488秒	手机提交	直接访问	223.104.41.48(北京-北京)	200501	12.5	18	46	46	5	5	1	1	2	1	1	1	3	1	2	2	2	2	2	2	5	5	5	1	1	4	3	2	3	3	3	1	2	2	1	2	2	2	2	2	2	2	2
151	2023/5/15 8:17:22	593秒	链接	直接访问	123.125.33.137(北京-北京)	200524	高三五班	19	50	50	6	6	1	7	1	2	4	5	4	4	4	1	4	4	5	5	5	5	5	5	5	5	5	5	5	5	2	3	5	3	1	2	4	3	4	1	1	2	2
152	2023/5/15 8:17:51	661秒	链接	直接访问	123.125.33.137(北京-北京)	2010503	高三五班	17	52	(空)	5	5	4	4	1	1	5	5	5	5	5	5	5	5	5	5	5	5	5	5	5	5	5	5	5	5	2	2	5	2	2	2	2	2	5	5	4	3	2
153	2023/5/15 8:17:55	662秒	链接	直接访问	123.125.33.137(北京-北京)	2010511	高三五班	18	45	45	4	3	4	6	1	1	4	4	4	4	3	3	4	3	4	4	4	3	3	3	3	4	3	3	3	3	3	3	4	3	3	3	3	3	3	3	3	3	3
154	2023/5/15 8:18:01	659秒	链接	直接访问	123.125.33.137(北京-北京)	20050521	高三5班	17	46	45	5	4	4	4	1	4	2	2	4	1	1	2	2	1	1	2	5	5	4	4	2	5	5	4	5	3	1	1	3	1	1	1	1	1	2	1	1	1	1
155	2023/5/15 8:18:07	672秒	链接	直接访问	123.125.33.137(北京-北京)	200517	高三五班	18	47	45	5	4	4	4	1	3	4	4	4	4	4	4	4	4	4	4	5	5	5	5	5	5	5	5	5	5	2	3	3	1	2	2	2	2	2	2	2	4	2
156	2023/5/15 8:18:15	650秒	链接	直接访问	123.125.33.137(北京-北京)	200510	高三五班	18	44	45	4	5	1	1	1	1	5	4	5	5	5	3	5	5	5	5	5	5	5	5	1	5	5	1	1	5	4	4	5	1	4	5	4	4	5	1	4	5	1
157	2023/5/15 8:19:54	786秒	链接	直接访问	123.125.33.137(北京-北京)	2010512	高三五班	18	49	53	4	4	7	2	1	3	4	5	5	5	5	1	3	5	1	5	3	5	4	4	4	5	4	5	1	4	1	1	5	1	1	1	1	1	1	1	1	1	1
159	2023/5/15 8:25:41	954秒	手机提交	直接访问	123.125.33.137(北京-北京)	200508	高三五班	18	45	40	5	4	1	3	1	1	2	2	2	2	2	2	2	2	2	2	4	4	4	4	3	5	2	4	4	2	3	3	3	3	3	3	3	3	3	3	3	3	3
160	2023/5/15 13:13:50	1207秒	微信	N/A	123.125.33.137(北京-北京)	210107	高二一班	18	49	49	6	6	2	4	1	1	3	2	4	2	2	4	1	1	3	4	5	5	5	5	4	5	5	5	5	5	1	2	3	1	1	4	1	1	4	1	4	1	2
161	2023/5/15 14:16:17	238秒	微信	N/A	123.125.33.137(北京-北京)	6	6	16	44	44	5	5	1	1	1	7	5	5	5	5	5	5	5	5	5	5	5	5	5	5	5	5	5	5	5	5	3	3	3	3	3	3	3	3	3	5	3	3	3
162	2023/5/15 14:16:21	432秒	链接	直接访问	123.125.33.137(北京-北京)	210812	高二八班	17	55	50	5	4	8	8	1	2	3	3	3	3	3	3	3	3	3	3	3	3	3	3	3	3	3	3	3	3	3	3	3	3	3	3	3	3	3	3	3	3	3
163	2023/5/15 14:16:22	229秒	微信	N/A	123.125.33.137(北京-北京)	220601	高一六	17	45	40	5	5	8	8	1	7	5	5	5	4	4	5	4	5	4	5	5	5	5	5	5	5	5	5	5	5	5	5	5	5	5	5	5	5	5	5	4	3	3
164	2023/5/15 14:16:32	426秒	链接	直接访问	123.125.33.137(北京-北京)	210609	高二六	十六	44	42	5	4	1	2	1	7	4	4	4	4	3	3	3	3	4	4	5	4	4	5	2	5	2	2	5	5	4	3	5	3	3	3	4	4	4	3	4	4	4
165	2023/5/15 14:16:54	399秒	链接	直接访问	123.125.33.137(北京-北京)	210601	高二六班	16	59	42	5	4	2	8	1	5	4	3	3	2	2	2	2	1	1	4	4	4	4	4	1	4	1	1	1	2	1	1	4	1	1	1	1	4	1	1	1	1	1
167	2023/5/15 14:17:10	290秒	微信	N/A	123.125.33.137(北京-北京)	220618	高一6班	16	42	42	5	5	1	2	1	7	4	4	4	4	4	2	2	2	5	4	5	4	4	4	4	4	4	4	4	4	4	4	4	3	3	3	3	3	3	3	3	3	3
168	2023/5/15 14:17:23	471秒	链接	直接访问	123.125.33.137(北京-北京)	210605	高二6	17	48	43	5	5	6	6	1	1	3	3	4	4	1	1	1	1	1	1	4	4	1	1	1	4	1	1	4	1	5	5	5	5	5	4	5	5	5	4	5	5	5
169	2023/5/15 14:17:36	303秒	微信	N/A	123.125.33.137(北京-北京)	220602	6	15	40	40	5	5	3	3	1	3	4	4	4	4	4	4	4	4	4	4	4	4	4	4	4	4	4	4	4	4	4	4	4	4	4	4	4	4	4	4	4	4	4
170	2023/5/15 14:17:41	424秒	链接	直接访问	123.125.33.137(北京-北京)	210622	高二6班	16	45	46	6	6	8	8	2	4	5	5	5	5	1	5	5	5	5	5	5	5	5	5	1	5	5	5	5	5	1	1	2	1	1	1	1	1	2	1	1	1	1
171	2023/5/15 14:17:56	542秒	链接	直接访问	123.125.33.137(北京-北京)	210825	高二八班	17	48	46	3	3	8	8	1	3	4	5	4	4	2	2	4	2	5	2	5	5	5	5	5	5	5	5	5	5	2	2	4	1	2	1	4	4	4	1	1	1	1
172	2023/5/15 14:17:58	292秒	微信	N/A	123.125.33.137(北京-北京)	220201	高一2班	15	51	48	5	5	1	8	1	1	3	5	4	3	1	1	3	1	1	1	4	5	5	5	3	5	1	1	1	1	1	1	4	1	1	1	1	1	4	1	4	4	1
173	2023/5/15 14:18:02	338秒	微信	N/A	123.125.33.137(北京-北京)	220215	G10C2	16	46	45	6	6	2	3	1	7	4	4	4	4	1	5	1	1	4	4	4	5	5	5	1	2	1	1	4	4	1	1	1	1	1	1	1	1	1	1	1	1	1
174	2023/5/15 14:18:03	316秒	微信	N/A	117.136.38.187(北京-北京)	77777777777	高一二班	17	47	47	3	3	4	3	1	5	4	4	3	4	4	4	4	3	2	4	4	4	4	4	4	5	4	4	4	4	2	2	4	2	1	2	2	4	4	2	2	2	2
175	2023/5/15 14:18:05	508秒	链接	直接访问	123.125.33.137(北京-北京)	210602	高二6	17	55	55	6	6	1	4	1	7	3	3	3	4	1	2	1	1	4	4	4	4	4	4	1	4	1	1	4	4	3	1	5	2	1	2	4	2	4	1	1	4	2
176	2023/5/15 14:18:07	456秒	链接	直接访问	123.125.33.137(北京-北京)	210618	高二六	17	49	49	5	5	2	1	1	1	4	5	4	4	1	5	3	1	1	4	5	5	5	3	1	5	5	4	5	4	4	2	4	2	1	1	4	2	4	1	2	1	1
177	2023/5/15 14:18:10	352秒	微信	N/A	1.202.124.54(北京-北京)	220616	高一六班	16	41	44	5	5	1	1	1	7	4	4	4	4	3	4	4	4	4	4	4	4	4	4	3	4	3	4	4	4	1	1	4	1	1	1	1	1	2	1	4	1	1
178	2023/5/15 14:18:10	442秒	链接	直接访问	123.125.33.137(北京-北京)	210603	高二六	16	49	45	5	5	1	2	1	4	5	5	5	5	5	5	5	5	5	5	5	5	5	5	5	5	5	5	5	5	5	5	5	5	5	5	5	5	5	5	5	5	5
179	2023/5/15 14:18:15	310秒	微信	N/A	114.254.3.60(北京-北京)	220225	G10C2	16	55	48	6	6	2	8	1	1	2	3	4	4	4	1	4	4	2	4	4	5	5	5	5	5	5	3	5	4	2	2	2	3	2	2	3	3	3	4	4	4	4
180	2023/5/15 14:18:20	378秒	微信	N/A	123.125.33.137(北京-北京)	220606	高一六班	16	42	40	3	3	8	8	1	7	4	4	4	3	3	3	4	4	5	5	4	4	4	4	4	5	4	4	5	4	3	3	4	1	1	2	1	1	3	4	1	1	1
181	2023/5/15 14:18:21	279秒	微信	N/A	123.125.33.137(北京-北京)	220609	高一六班	16	50	47	1	1	8	8	1	1	3	3	3	3	3	3	3	3	3	3	3	3	3	3	3	5	3	3	3	3	5	4	4	4	2	3	3	4	4	2	4	4	3
182	2023/5/15 14:18:29	465秒	链接	直接访问	123.125.33.137(北京-北京)	210627	高二六班	17	(空)	(空)	6	6	8	2	1	1	5	5	5	5	5	5	5	5	5	5	5	5	5	5	5	5	5	5	5	5	1	1	2	1	1	1	1	1	2	1	2	1	1
183	2023/5/15 14:18:35	383秒	微信	N/A	123.125.33.137(北京-北京)	220607	高一六班	16	50	40	4	5	1	2	1	7	5	2	5	5	4	4	4	4	4	4	5	5	5	5	2	5	5	5	5	5	4	3	5	1	2	4	3	3	3	3	3	3	3
184	2023/5/15 14:18:39	593秒	链接	直接访问	123.125.33.137(北京-北京)	201810	高二8班	17	56	49	6	6	1	3	1	1	3	3	3	3	3	3	1	1	1	1	5	5	5	5	1	5	4	3	2	1	1	1	3	1	1	1	1	4	5	3	3	4	3
185	2023/5/15 14:18:39	341秒	微信	N/A	123.125.33.137(北京-北京)	220220	高一2	15	50	47	5	3	3	8	1	2	5	5	5	5	5	5	5	5	5	5	5	5	5	5	5	5	5	5	5	5	1	1	1	1	1	1	1	1	1	1	2	1	1
186	2023/5/15 14:18:42	343秒	微信	N/A	123.125.33.137(北京-北京)	220211	高一二班	15	67	63	4	3	4	8	1	1	5	5	4	4	2	2	4	1	3	3	4	4	4	4	2	4	3	2	3	4	3	2	4	2	3	3	3	3	3	3	3	3	3
187	2023/5/15 14:18:42	398秒	微信	N/A	123.125.33.137(北京-北京)	220623	高一6	17	44	43	5	3	8	8	1	2	4	4	4	4	4	4	4	4	4	4	4	4	4	4	4	4	4	4	4	4	1	1	1	1	1	1	1	1	1	1	1	1	1
188	2023/5/15 14:18:46	556秒	链接	直接访问	123.125.33.137(北京-北京)	210616	高二6	16	49	49	4	6	4	4	1	1	2	2	4	2	5	2	4	1	2	5	5	5	5	5	3	5	5	5	4	5	1	1	5	1	1	5	5	2	5	4	5	1	2
190	2023/5/15 14:19:01	376秒	微信	N/A	114.254.3.162(北京-北京)	220213	高一二班	16	40	40	6	5	1	1	1	3	4	4	4	4	4	4	4	4	4	4	4	4	4	4	4	4	4	4	4	4	3	2	4	2	2	2	2	2	2	2	2	3	2
192	2023/5/15 14:19:01	384秒	微信	N/A	123.125.33.137(北京-北京)	220217	10年级2班	15	54	55	4	3	6	6	1	7	3	4	5	4	2	5	4	4	5	4	4	5	5	5	2	2	2	2	4	5	1	1	4	1	1	1	1	1	4	1	1	1	1
193	2023/5/15 14:19:02	298秒	微信	N/A	106.121.69.115(北京-北京)	220614	高一六	16	50	49	5	6	2	2	1	4	3	4	4	4	3	4	3	3	3	3	4	4	4	4	4	5	4	4	4	4	3	3	3	3	3	3	3	3	3	3	3	3	3
194	2023/5/15 14:19:04	566秒	手机提交	直接访问	123.125.33.137(北京-北京)	210606	G11 C6	16	51	48	6	5	2	8	1	3	4	4	4	4	2	2	4	2	4	4	4	4	4	4	2	4	4	2	4	4	2	2	2	2	2	2	2	2	2	2	4	2	2
195	2023/5/15 14:19:05	369秒	微信	N/A	123.125.33.137(北京-北京)	220219	高一二班	16	43	38	5	5	2	2	1	7	4	4	3	4	4	4	4	4	4	4	5	4	4	4	4	5	4	4	4	4	4	2	4	3	3	4	4	3	4	3	4	4	4
196	2023/5/15 14:19:09	610秒	链接	直接访问	123.125.33.137(北京-北京)	210809	高二八班	16	44	40	3	3	6	3	1	1	3	3	2	3	3	3	3	3	4	5	5	4	5	4	3	5	5	5	5	5	1	1	5	2	1	2	2	2	4	1	4	1	1
197	2023/5/15 14:19:10	471秒	链接	直接访问	123.125.33.137(北京-北京)	210621	高二六	17	(空)	(空)	6	5	2	4	1	5	5	4	4	4	4	5	5	5	5	4	4	4	5	5	4	4	5	5	5	5	3	4	5	3	1	1	1	4	4	1	4	4	2
198	2023/5/15 14:19:16	588秒	链接	直接访问	123.125.33.137(北京-北京)	210619	高二6班	17	55左右	45左右	5	5	6	6	1	1	4	4	4	2	1	4	4	1	1	1	4	4	4	4	1	4	2	1	1	2	1	1	1	1	1	1	1	1	2	1	3	1	1
199	2023/5/15 14:19:19	593秒	链接	直接访问	123.125.33.137(北京-北京)	210620	G11 C6	16	50	45	6	6	4	2	1	2	4	4	4	4	4	1	4	4	4	4	4	4	4	4	4	4	4	4	4	4	1	1	3	5	1	1	1	1	2	1	4	1	1
200	2023/5/15 14:19:22	403秒	微信	N/A	123.125.33.137(北京-北京)	220206	G10C2	16	45	45	6	5	4	1	1	1	4	4	5	5	2	5	1	4	2	4	5	4	4	4	4	5	4	4	4	4	4	5	5	4	3	3	4	5	5	2	5	5	4
201	2023/5/15 14:19:23	425秒	微信	N/A	124.127.64.26(北京-北京)	220608	高一6	16	44	45	4	4	7	1	1	1	5	5	5	5	4	3	5	5	5	5	5	5	5	5	5	5	5	5	5	5	1	1	5	1	1	1	1	1	4	1	1	1	1
203	2023/5/15 14:19:36	428秒	微信	N/A	106.121.10.83(北京-北京)	220222	高一二班	16	58	41	5	3	1	1	1	5	5	2	4	1	2	3	4	3	5	5	5	5	5	5	5	5	5	5	5	5	4	2	4	4	1	5	4	2	4	2	4	3	4
204	2023/5/15 14:19:43	405秒	微信	N/A	114.254.2.85(北京-北京)	220214	高一二班	十六	未知	未知	5	5	1	2	1	3	1	1	1	1	1	1	1	1	1	1	4	4	4	4	2	5	2	4	3	1	1	1	2	1	1	1	1	1	2	1	1	1	1
205	2023/5/15 14:19:43	421秒	微信	N/A	123.125.33.137(北京-北京)	220605	高一6	16	47	48	6	6	1	7	1	2	5	5	5	5	2	2	5	5	5	5	5	5	5	5	2	5	5	2	5	5	2	2	2	2	2	2	2	2	2	1	2	2	2
206	2023/5/15 14:19:44	465秒	微信	N/A	124.64.19.11(北京-北京)	220226	高一2班	16	55	53	5	5	8	8	1	6	5	5	4	5	4	3	5	4	5	5	5	5	5	5	5	5	5	4	5	5	1	1	4	1	1	2	1	1	1	1	1	1	1
207	2023/5/15 14:19:46	441秒	微信	N/A	123.125.33.137(北京-北京)	220210	高一二班	17	50	49	3	3	4	8	1	2	3	3	4	2	1	3	3	1	3	4	5	4	4	3	1	5	4	1	4	5	2	2	3	3	1	3	2	3	3	3	1	2	1
208	2023/5/15 14:19:46	671秒	链接	直接访问	123.125.33.137(北京-北京)	210803	高二八班	17	忘了	忘了	6	6	8	8	1	1	5	5	5	5	4	5	4	4	5	5	5	5	5	5	4	5	4	4	5	5	1	1	5	1	1	3	1	3	4	1	4	2	1
209	2023/5/15 14:19:47	555秒	链接	直接访问	123.125.33.137(北京-北京)	210628	高二年级6班	(空)	(空)	(空)	5	5	4	2	1	1	5	4	5	4	5	5	5	5	5	5	5	4	4	5	5	5	4	4	5	5	1	1	4	1	1	1	4	4	1	1	5	1	1
210	2023/5/15 14:19:51	632秒	链接	直接访问	123.125.33.137(北京-北京)	210629	高二六	(空)	(空)	(空)	4	4	1	2	1	3	4	4	4	3	3	5	4	3	3	5	3	4	4	3	3	4	4	3	3	4	4	3	5	3	4	5	4	3	3	2	4	4	4
211	2023/5/15 14:20:00	635秒	链接	直接访问	123.125.33.137(北京-北京)	210607	高二6	17	未知	未知	5	4	8	8	2	7	3	3	3	3	3	4	3	3	3	3	5	5	5	5	5	5	5	5	5	3	4	4	4	4	4	3	4	4	4	5	5	5	4
212	2023/5/15 14:20:02	664秒	链接	直接访问	123.125.33.137(北京-北京)	210804	高二8	16	49	47	6	6	2	2	1	3	4	4	4	4	4	4	4	4	4	4	4	4	4	4	4	4	4	4	4	4	4	4	4	4	4	4	4	4	4	4	4	4	4
213	2023/5/15 14:20:08	662秒	链接	直接访问	123.125.33.137(北京-北京)	210822	高二八班	17	55	59	2	3	4	4	1	3	3	3	3	3	3	3	3	3	3	3	3	3	3	3	2	5	2	2	5	4	1	1	1	1	1	1	1	1	1	1	1	1	1
214	2023/5/15 14:20:08	588秒	链接	直接访问	35.213.113.122(国外-日本)	210805	11，8	未知	未知	未知	5	5	8	8	1	1	3	3	3	3	3	3	3	3	3	3	3	3	3	3	3	3	3	3	3	3	3	3	3	3	3	3	3	3	3	3	3	3	3
215	2023/5/15 14:20:12	652秒	链接	直接访问	123.125.33.137(北京-北京)	210807	高二8	17	40+	40+	6	4	8	8	1	1	3	3	3	3	3	3	3	3	3	3	3	3	3	3	3	3	3	3	3	3	3	3	3	3	3	3	3	3	3	3	3	3	3
216	2023/5/15 14:20:13	692秒	链接	直接访问	123.125.33.137(北京-北京)	210818	高二八班	17	48	47	5	5	2	4	1	2	3	3	5	5	3	1	3	3	5	5	4	3	5	5	3	5	3	3	5	5	4	5	5	4	4	5	4	5	5	4	5	5	5
217	2023/5/15 14:20:23	705秒	链接	直接访问	123.125.33.137(北京-北京)	210808	高二8	17	48	46	6	6	2	2	1	3	3	3	3	3	3	3	3	3	4	3	3	3	3	3	3	3	3	3	3	3	3	2	3	2	1	3	3	2	3	2	3	3	3
219	2023/5/15 14:20:25	644秒	链接	直接访问	123.125.33.137(北京-北京)	210614	高二6	17	47	46	6	6	4	4	1	3	2	5	5	2	5	1	4	4	2	4	5	5	5	5	5	5	5	5	5	4	2	1	4	2	1	2	2	3	4	2	2	2	1
220	2023/5/15 14:20:26	496秒	微信	N/A	123.125.33.137(北京-北京)	220223	G10C2	16	48	47	3	4	8	1	1	7	1	4	4	2	1	1	1	1	1	4	5	5	5	5	1	5	1	1	1	4	2	1	4	1	1	1	1	1	2	1	4	4	1
221	2023/5/15 14:20:27	661秒	链接	直接访问	123.125.33.137(北京-北京)	210625	高二六班	17	48	44	4	4	2	4	1	1	1	1	4	1	2	5	4	1	5	4	4	2	4	2	2	4	2	2	2	4	2	2	4	2	1	4	4	2	2	2	2	4	1
222	2023/5/15 14:20:28	716秒	链接	直接访问	123.125.33.137(北京-北京)	210817	高二（8）	16	(空)	(空)	5	5	6	4	1	5	4	5	5	5	1	5	5	5	5	5	4	5	5	5	5	1	4	5	5	5	3	1	3	1	1	3	1	1	1	1	2	4	1
223	2023/5/15 14:20:32	452秒	微信	N/A	117.136.38.200(北京-北京)	220207	高一二班	16	51	49	5	4	2	8	1	2	4	4	4	4	2	3	5	3	4	4	5	4	5	5	5	5	5	4	4	4	3	4	5	2	4	4	4	3	4	5	5	4	3
224	2023/5/15 14:20:34	655秒	链接	直接访问	123.125.33.137(北京-北京)	210608	高二6班	17	47	45	5	5	2	2	1	2	4	4	4	5	5	5	5	3	4	5	5	5	5	5	5	5	3	3	2	4	2	1	3	2	1	3	1	1	2	1	4	1	1
225	2023/5/15 14:20:41	385秒	链接	直接访问	123.125.33.137(北京-北京)	211010	高二10	17	52	47	5	5	8	8	1	2	1	3	5	5	2	1	1	1	1	4	4	4	4	5	2	5	2	1	2	3	5	4	5	5	1	5	5	5	5	4	5	5	5
226	2023/5/15 14:20:41	680秒	链接	直接访问	123.125.33.137(北京-北京)	210814	高二八班	17	50	50	4	5	1	4	1	1	4	4	4	3	2	5	4	4	3	3	5	5	5	3	2	5	4	4	5	4	3	3	4	3	3	3	3	4	4	2	2	4	4
227	2023/5/15 14:20:44	385秒	链接	直接访问	123.125.33.137(北京-北京)	210612	高二	17	51	52	2	2	1	1	1	4	5	5	5	5	4	2	4	1	5	5	5	5	5	5	3	5	4	4	5	5	1	1	1	1	1	1	1	1	1	1	1	1	1
228	2023/5/15 14:20:50	737秒	手机提交	直接访问	123.125.33.137(北京-北京)	210802	高二八	17	40	40	6	6	8	8	1	1	5	5	5	1	5	5	5	5	5	5	5	5	5	1	5	5	5	5	5	5	1	1	5	1	1	3	1	1	5	1	1	1	1
230	2023/5/15 14:21:03	671秒	链接	直接访问	123.125.33.137(北京-北京)	210626	高二六班	17	56	47	6	5	1	8	1	1	4	4	5	4	4	4	5	1	5	5	5	5	5	5	5	5	5	1	5	5	4	3	5	4	2	4	5	3	5	3	4	1	2
231	2023/5/15 14:21:10	667秒	链接	直接访问	123.125.33.137(北京-北京)	210611	高二6班	17	(空)	(空)	6	5	1	1	1	1	4	4	4	4	3	2	4	5	3	5	4	4	4	4	4	4	4	4	4	4	1	1	4	1	2	1	1	1	4	1	1	1	1
232	2023/5/15 14:21:11	693秒	链接	直接访问	123.125.33.137(北京-北京)	210811	2 8	17	?	？	5	2	8	8	1	1	3	3	4	2	2	4	2	2	4	4	4	2	4	4	2	4	4	4	4	4	3	4	3	3	4	3	4	4	4	3	4	4	3
233	2023/5/15 14:21:46	388秒	链接	直接访问	123.125.33.137(北京-北京)	211011	四高三二班	16	41	41	5	5	1	1	1	1	3	4	2	2	2	5	4	4	4	2	3	4	4	2	2	4	2	2	2	2	2	2	2	1	1	1	1	1	4	1	1	1	2
234	2023/5/15 14:21:59	750秒	链接	直接访问	123.125.33.137(北京-北京)	210615	6	18	46	47	5	6	4	2	2	3	1	1	2	1	1	1	1	1	1	1	4	5	2	2	1	4	2	1	4	1	1	1	4	1	2	1	1	1	1	2	2	2	1
235	2023/5/15 14:22:43	500秒	链接	直接访问	123.125.33.137(北京-北京)	211008	高二10班	17	47	41	5	5	2	2	2	5	4	4	4	4	4	4	4	4	2	4	4	4	4	4	4	4	4	4	4	4	1	1	4	1	1	2	1	1	1	1	1	1	1
236	2023/5/15 14:22:44	839秒	链接	直接访问	123.125.33.137(北京-北京)	210820	高二8	17	51	43	6	5	8	8	1	1	4	4	4	4	4	4	4	4	4	4	4	4	4	4	4	4	4	4	4	4	2	2	2	2	2	2	2	2	2	2	2	2	2
237	2023/5/15 14:23:14	815秒	链接	直接访问	123.125.33.137(北京-北京)	210617	高二六班	17	52	53	5	3	1	1	1	2	4	4	5	4	3	2	4	3	4	4	5	4	5	4	3	5	4	4	5	4	2	2	2	2	2	2	2	2	4	2	4	3	2
239	2023/5/15 14:23:26	881秒	链接	直接访问	123.125.33.137(北京-北京)	210821	高二八	16	48	42	4	3	1	4	2	1	3	3	3	3	3	1	4	3	5	4	4	4	3	3	3	3	3	3	5	4	2	1	3	1	1	2	2	1	1	4	4	4	2
240	2023/5/15 14:23:56	498秒	链接	直接访问	123.125.33.137(北京-北京)	211009	高二十班	17岁	50	50	4	4	8	8	1	7	1	5	1	1	1	1	4	1	5	4	4	5	5	5	1	5	5	1	5	5	1	1	3	1	1	3	1	1	1	1	3	5	1
243	2023/5/15 14:26:25	1070秒	链接	直接访问	123.125.33.137(北京-北京)	210815	高二八班	16	不记得	49	6	5	4	4	6	1	5	5	5	5	3	5	5	3	3	5	3	5	5	5	3	2	3	4	5	5	3	1	2	1	1	1	1	1	3	2	3	2	1
245	2023/5/15 14:27:41	762秒	链接	直接访问	123.125.33.137(北京-北京)	211007	高二十班	17	50	45	6	4	2	2	1	1	3	4	4	4	2	4	4	1	1	4	5	5	5	5	1	5	2	1	1	4	2	3	4	2	1	2	2	2	4	3	2	4	2
251	2023/5/15 14:31:10	444秒	链接	直接访问	123.125.33.137(北京-北京)	04	高二6	17	57	50	5	5	6	6	1	3	3	3	3	3	3	5	3	3	3	3	3	3	3	3	3	5	3	3	3	3	3	3	3	3	3	3	3	3	3	3	3	3	3
252	2023/5/15 14:31:15	389秒	链接	直接访问	123.125.33.137(北京-北京)	210204	高二二	17	45	40	4	4	2	4	1	2	5	5	5	5	5	5	5	5	5	5	5	5	5	5	5	5	5	5	5	5	4	3	5	4	1	4	4	2	4	1	5	5	1
253	2023/5/15 14:31:18	588秒	链接	直接访问	123.125.33.137(北京-北京)	210112	高二一班	16	(空)	(空)	6	5	1	8	1	2	3	3	3	2	1	2	3	2	4	4	4	3	3	4	2	4	3	3	3	3	3	3	5	4	3	4	4	3	4	1	2	3	2
261	2023/5/15 14:33:29	635秒	微信	N/A	123.125.33.137(北京-北京)	210211	11-1	17	50	49	3	4	4	4	1	5	4	3	5	1	1	5	1	1	1	4	4	5	5	5	4	4	4	4	4	1	5	2	5	5	2	4	5	5	5	1	5	5	1
266	2023/5/15 14:35:09	518秒	链接	直接访问	123.125.33.137(北京-北京)	210320	高二3	17	49	49	6	6	1	1	1	2	5	5	5	5	5	5	5	5	5	5	5	5	5	5	5	5	5	5	5	5	1	1	4	1	1	1	1	1	2	1	1	1	1
268	2023/5/15 14:35:22	867秒	链接	直接访问	123.125.33.137(北京-北京)	1	高二	17	48	45	3	3	2	4	1	1	3	4	4	1	1	5	5	1	1	4	5	4	4	1	1	5	4	1	5	4	3	1	4	2	1	5	5	1	5	1	3	3	1
270	2023/5/15 14:35:32	607秒	链接	直接访问	123.125.33.137(北京-北京)	210710	高二7	17	46	46	5	5	4	4	1	3	4	4	4	4	1	4	4	1	1	4	4	4	4	4	1	4	4	1	1	4	2	1	4	2	1	2	2	1	1	1	1	4	1
272	2023/5/15 14:36:01	511秒	链接	直接访问	123.125.33.137(北京-北京)	210318	高二三班	17	52	41	5	4	2	8	1	7	4	5	5	5	1	1	4	2	4	5	5	5	5	5	1	5	5	4	4	5	4	4	5	2	2	1	4	4	4	2	4	1	1
274	2023/5/15 14:36:19	895秒	链接	直接访问	123.125.33.137(北京-北京)	210115	G11C1	17	51	43	5	3	1	2	2	1	5	4	4	4	3	5	4	3	3	3	5	5	5	5	3	5	4	3	3	5	2	2	4	1	2	2	2	2	2	1	2	2	2
275	2023/5/15 14:36:21	546秒	链接	直接访问	123.125.33.137(北京-北京)	210208	高一（1）	17	50+	40+	5	5	6	8	1	1	5	5	2	5	1	3	1	1	5	2	5	5	5	5	5	5	5	5	5	2	5	5	5	5	5	5	5	5	5	5	5	5	5
276	2023/5/15 14:36:33	565秒	链接	直接访问	123.125.33.137(北京-北京)	210304	高二三班	17	(空)	(空)	4	5	8	4	1	1	3	4	4	3	3	2	2	2	2	3	4	4	4	4	3	5	2	2	4	4	2	2	4	2	2	2	3	2	4	2	4	4	2
278	2023/5/15 14:36:57	343秒	链接	直接访问	123.125.33.137(北京-北京)	210210	高二一班	17	57	55	6	3	1	6	1	1	5	5	5	5	5	5	5	5	5	5	5	5	5	5	5	5	5	5	5	5	1	1	3	1	1	3	1	1	4	1	4	2	1
279	2023/5/15 14:36:57	746秒	链接	直接访问	123.125.33.137(北京-北京)	210205	G11C1	17	52	38	2	2	8	4	1	5	3	3	3	3	3	3	3	3	3	3	5	5	5	5	3	5	5	3	5	3	3	3	5	4	2	2	3	4	5	1	4	4	4
280	2023/5/15 14:37:13	1679秒	链接	直接访问	123.125.33.137(北京-北京)	210806	高二8班	17	37	38	6	6	8	8	6	7	1	5	5	1	5	5	5	5	1	5	5	5	5	1	5	5	5	5	3	5	1	1	4	1	1	1	1	1	1	1	5	1	1
283	2023/5/15 14:38:15	819秒	链接	直接访问	123.125.33.137(北京-北京)	210111	11-1	18	71年	79年	4	4	1	1	1	7	5	5	5	5	4	5	5	5	5	5	5	5	5	5	5	5	5	5	5	5	4	1	5	2	1	3	3	1	4	2	4	3	2
285	2023/5/15 14:38:33	437秒	链接	直接访问	123.125.33.137(北京-北京)	210503	高二五班	17	48	43	5	5	4	8	1	4	5	5	5	5	3	3	4	4	4	4	5	5	5	5	5	5	5	5	5	5	1	1	3	1	1	1	1	1	4	1	1	1	1
286	2023/5/15 14:38:53	430秒	链接	直接访问	123.125.33.137(北京-北京)	210513	G11C5	16	53	50	5	5	2	8	1	7	3	4	5	1	1	3	3	4	3	4	4	4	3	4	1	3	3	3	3	4	1	1	3	1	1	1	1	1	4	1	1	2	1
287	2023/5/15 14:39:19	760秒	链接	直接访问	123.125.33.137(北京-北京)	210311	G11C3	18	51	49	6	6	7	1	1	1	5	5	5	5	1	5	4	1	3	4	5	5	5	5	1	5	4	1	3	4	1	1	1	1	1	1	1	2	3	3	1	1	1
288	2023/5/15 14:39:41	788秒	链接	直接访问	123.125.33.137(北京-北京)	210217	高二年级三班	17	不清楚	全职妈妈	3	3	8	8	1	7	4	4	4	1	2	1	2	1	1	4	4	5	5	3	2	5	4	2	2	2	3	3	4	2	2	3	3	2	4	1	2	4	3
289	2023/5/15 14:39:41	531秒	微信	N/A	123.125.33.137(北京-北京)	210116	高二一	17	(空)	(空)	6	6	1	4	1	7	1	2	1	1	1	5	1	1	3	3	4	4	5	4	1	5	3	1	5	1	3	3	4	2	1	2	2	2	4	1	4	4	2
290	2023/5/15 14:39:46	931秒	链接	直接访问	123.125.33.137(北京-北京)	210108	高二1班	17	48	47	6	5	1	1	1	2	5	5	5	5	3	5	4	4	2	5	5	5	5	5	5	5	5	5	1	4	1	1	3	1	1	1	1	1	2	1	1	1	1
291	2023/5/15 14:39:57	1827秒	链接	直接访问	123.125.33.137(北京-北京)	210613	G11C6	19	(空)	(空)	4	3	1	1	1	1	4	5	2	1	1	5	2	1	1	2	2	3	1	1	1	1	1	1	1	1	1	2	1	1	1	1	1	1	1	1	1	1	1
292	2023/5/15 14:40:07	528秒	链接	直接访问	123.125.33.137(北京-北京)	210511	高二五班	17	(空)	(空)	3	5	6	4	1	6	4	4	4	3	4	5	2	4	4	4	4	4	5	4	5	5	4	4	5	4	2	1	4	1	1	2	1	1	2	1	1	1	1
294	2023/5/15 14:40:22	544秒	链接	直接访问	123.125.33.137(北京-北京)	210505	高二5班	16	50	50	5	5	8	8	1	1	5	5	5	5	1	3	1	1	1	5	5	5	5	5	1	5	5	3	5	5	1	1	5	1	1	1	1	5	5	1	1	5	1
295	2023/5/15 14:40:28	555秒	链接	直接访问	123.125.33.137(北京-北京)	210520	高二五班	16	48	46	2	2	6	6	6	4	3	4	5	4	1	2	1	1	4	4	5	5	5	5	1	5	2	1	5	5	1	1	3	1	1	1	1	1	1	1	1	2	1
296	2023/5/15 14:40:29	556秒	链接	直接访问	123.125.33.137(北京-北京)	17	高二5	17	50	40	4	4	8	8	1	2	3	4	4	4	1	1	1	1	2	4	5	5	5	5	2	5	2	1	2	2	2	1	4	1	1	3	2	2	4	1	3	2	2
298	2023/5/15 14:40:42	833秒	链接	直接访问	123.125.33.137(北京-北京)	210317	高二三	17	47	40	5	5	8	2	2	1	3	3	4	5	1	1	1	1	1	2	4	3	4	4	1	2	1	1	1	3	3	4	4	4	4	3	5	4	4	3	5	4	2
299	2023/5/15 14:40:57	520秒	链接	直接访问	123.125.33.137(北京-北京)	210508	高二5班	17	49	45	6	5	1	1	1	7	3	3	2	3	2	2	2	2	2	4	4	4	4	4	3	5	5	5	5	5	4	4	5	3	2	3	4	3	3	3	3	3	3
300	2023/5/15 14:41:05	877秒	链接	直接访问	123.125.33.137(北京-北京)	210306	高二三	17	72	48	2	5	4	8	1	4	1	1	1	1	1	1	1	1	1	1	5	5	5	5	5	5	5	5	5	5	3	3	2	2	2	2	2	2	4	2	3	5	3
301	2023/5/15 14:41:30	613秒	链接	直接访问	123.125.33.137(北京-北京)	210504	高二5	17	54	52	6	6	2	2	1	2	3	4	4	4	3	2	4	2	5	4	4	4	4	4	4	5	5	5	5	4	2	2	4	2	1	3	2	2	4	1	4	4	2
302	2023/5/15 14:41:41	597秒	链接	直接访问	123.125.33.137(北京-北京)	210501	高二5班	17	46	46	5	3	4	8	1	1	5	5	5	5	2	4	4	4	3	5	5	5	5	5	2	5	5	4	4	5	2	3	4	1	1	3	2	3	4	1	1	2	2
303	2023/5/15 14:42:04	906秒	链接	直接访问	123.125.33.137(北京-北京)	210312	高二三	16	42	40	3	5	8	8	1	7	3	2	4	2	3	4	2	1	2	1	5	5	5	4	3	5	4	3	5	4	1	2	2	1	2	1	2	2	1	1	1	1	1
304	2023/5/15 14:42:20	666秒	链接	直接访问	123.125.33.137(北京-北京)	210515	高二五班	17	47	44	5	4	6	6	1	1	1	4	4	2	5	1	5	4	1	4	5	5	5	5	2	5	2	2	2	5	1	1	4	1	1	2	1	1	4	1	4	5	4
305	2023/5/15 14:42:23	573秒	链接	直接访问	123.125.33.137(北京-北京)	210310	高二三班	17	42	38	6	3	3	3	1	1	5	5	5	5	5	5	5	5	5	5	5	5	5	5	5	5	5	5	5	5	1	3	5	3	1	3	2	2	5	1	1	1	2
307	2023/5/15 14:42:41	652秒	链接	直接访问	123.125.33.137(北京-北京)	210502	高二五	16	48	44	3	3	4	4	1	3	5	5	5	4	3	5	5	3	5	5	5	5	5	4	3	5	5	3	5	5	3	4	4	3	3	3	3	4	3	2	4	3	3
308	2023/5/15 14:42:43	687秒	链接	直接访问	123.125.33.137(北京-北京)	210506	高二五班	17	47	45	5	4	4	4	1	3	5	5	5	5	5	5	5	5	5	5	5	5	5	5	5	5	5	5	5	5	1	1	5	1	1	3	1	1	4	1	1	3	1
309	2023/5/15 14:43:00	698秒	链接	直接访问	123.125.33.137(北京-北京)	210516	高二五班	17	51	51	5	5	2	2	1	2	5	5	4	4	2	1	5	3	3	5	5	5	5	5	2	5	5	4	5	5	2	2	4	3	2	3	3	3	4	2	5	5	2
312	2023/5/15 14:44:11	681秒	链接	直接访问	123.125.33.137(北京-北京)	210321	高二三班	17	49	48	5	5	4	2	1	7	3	5	4	4	2	4	2	1	1	1	3	3	3	3	1	3	3	3	4	3	1	1	3	1	1	3	3	3	3	3	3	3	3
313	2023/5/15 14:44:28	768秒	链接	直接访问	123.125.33.137(北京-北京)	210214	高二五班	17	(空)	(空)	5	5	4	2	1	6	4	5	5	4	5	5	5	2	5	4	4	4	4	4	2	5	5	2	4	4	2	2	2	1	1	2	1	1	2	1	1	1	1
314	2023/5/15 14:45:47	645秒	链接	直接访问	123.125.33.137(北京-北京)	210512	高二年级五班	17	42	42	4	3	6	8	1	4	3	4	5	2	1	1	1	1	1	1	5	5	5	4	1	5	4	1	4	5	3	2	3	2	1	3	4	3	4	1	2	4	2
315	2023/5/15 14:45:57	1151秒	链接	直接访问	123.125.33.137(北京-北京)	210220	高二三班	17	53	50	4	4	8	8	1	5	2	4	4	4	2	3	2	5	5	3	5	5	4	4	5	5	4	5	5	4	1	2	4	2	3	2	2	2	4	1	1	1	2
316	2023/5/15 14:46:06	1313秒	微信	N/A	123.125.33.137(北京-北京)	210106	(空)	(空)	(空)	(空)	5	5	8	8	1	1	4	5	5	4	2	4	4	2	2	4	5	5	4	4	2	5	5	4	4	4	2	2	2	1	1	3	3	2	4	1	4	2	2
317	2023/5/15 14:46:48	922秒	链接	直接访问	123.125.33.137(北京-北京)	200218	高二五班	16	四十多	四十多	6	6	2	1	1	1	1	1	1	1	1	4	1	5	5	5	3	3	4	4	5	4	1	5	5	5	1	1	1	1	1	1	1	1	1	4	4	3	4
318	2023/5/15 14:48:29	1008秒	链接	直接访问	123.125.33.137(北京-北京)	210514	高二五班	16	43	41	3	5	1	2	1	1	4	5	5	4	2	4	4	2	5	4	4	5	5	4	2	5	4	2	5	4	4	2	4	2	2	2	1	2	5	1	4	4	2
319	2023/5/15 14:50:55	1565秒	链接	直接访问	123.125.33.137(北京-北京)	210109	高二一班	16	(空)	(空)	5	5	2	8	1	1	5	5	5	5	5	5	5	5	5	5	5	5	5	5	4	5	5	5	5	5	5	5	5	4	5	4	5	5	5	4	5	5	5
320	2023/5/15 14:51:17	222秒	链接	直接访问	123.125.33.137(北京-北京)	210202	高二三班	17	49	47	6	5	1	1	1	2	4	4	4	4	4	4	4	4	4	4	4	4	4	4	4	4	4	4	4	4	4	4	4	4	4	4	4	4	4	4	4	4	4
322	2023/5/15 14:53:40	1347秒	链接	直接访问	123.125.33.137(北京-北京)	210519	11	16	52	50	6	3	6	6	1	6	5	4	5	4	1	5	1	4	4	4	5	5	5	5	1	5	1	1	4	4	1	2	5	1	1	2	1	2	4	1	5	2	2
323	2023/5/15 14:57:33	476秒	链接	直接访问	123.125.33.137(北京-北京)	210316	11&3	16	47	37	4	4	4	4	1	3	2	3	4	2	2	4	1	1	1	4	4	4	4	4	2	4	2	1	1	2	2	1	4	1	1	2	2	2	2	2	2	1	1
324	2023/5/15 14:58:15	2645秒	链接	直接访问	211.22.182.175(台湾-台中)	211013	高二10班	16	49	48	5	5	2	8	1	1	5	5	5	5	4	5	5	4	5	5	5	5	5	5	3	5	5	5	5	5	5	2	5	4	4	3	4	4	4	1	4	4	2
327	2023/5/15 15:08:37	3232秒	链接	直接访问	123.125.33.137(北京-北京)	211311	四高二三班	16	47	46	5	5	6	4	1	5	5	3	5	5	4	5	5	5	5	5	4	3	5	5	2	1	4	3	3	5	3	1	5	2	1	4	3	2	5	2	3	3	1
328	2023/5/15 15:13:19	462秒	微信	N/A	123.125.33.137(北京-北京)	２１０１０５	高二一班	17	53	47	3	3	2	2	1	1	1	4	2	2	1	1	1	1	1	1	5	5	5	5	2	5	5	2	5	3	1	1	4	1	1	1	1	1	1	1	1	1	1
329	2023/5/15 15:17:10	249秒	链接	直接访问	123.125.33.137(北京-北京)	211312	O3	16	46	46	5	5	7	7	1	1	5	5	5	5	5	5	5	5	5	5	5	5	5	5	5	5	5	5	5	5	1	1	5	1	1	4	1	1	4	1	1	1	1
330	2023/5/15 15:19:54	3963秒	链接	直接访问	123.125.33.137(北京-北京)	211317	4高二3班	17	53	53	6	5	1	1	1	1	4	5	5	5	3	4	5	3	5	5	4	5	5	5	3	4	4	3	5	5	3	3	4	2	2	3	2	4	4	2	2	2	2
331	2023/5/15 15:21:23	3893秒	链接	直接访问	123.125.33.137(北京-北京)	211315	四高二三班	16	51	43	3	3	6	8	1	6	4	5	4	5	1	4	1	1	3	4	5	5	5	5	1	5	1	1	4	4	1	1	2	1	1	1	1	1	1	1	1	1	1
332	2023/5/15 15:24:33	4254秒	链接	直接访问	123.125.33.137(北京-北京)	211321	四高二3	16	43	42	5	3	4	6	2	6	1	1	1	1	1	1	1	1	1	1	4	3	2	2	1	5	2	1	5	1	2	4	4	3	1	3	3	4	4	3	2	5	2
335	2023/5/15 15:57:17	5995秒	链接	直接访问	123.125.33.137(北京-北京)	200916	高三8班	18	48	49	6	5	2	2	1	2	5	4	5	4	2	3	5	2	5	5	5	5	5	5	2	5	5	2	4	5	3	1	3	2	1	3	3	1	3	1	3	3	1
337	2023/5/15 16:00:26	309秒	微信	N/A	123.125.33.137(北京-北京)	18080364	高一八班	16	52	52	3	3	1	8	1	1	4	5	4	4	5	4	4	4	5	4	4	5	4	4	4	4	4	4	4	5	1	1	4	1	1	2	2	2	4	2	3	4	1
338	2023/5/15 16:01:44	407秒	微信	N/A	123.125.33.137(北京-北京)	220807	高一八	16	44	44	4	4	1	1	1	7	5	5	5	5	5	5	5	5	5	5	5	5	5	5	5	5	5	5	5	5	1	1	5	1	1	1	1	1	5	1	1	1	1
339	2023/5/15 16:02:41	438秒	微信	N/A	117.136.38.75(北京-北京)	220808	10 8	10	47	43	3	2	4	4	1	1	5	5	5	5	5	5	5	5	5	5	5	5	5	5	5	5	5	5	5	5	2	2	4	1	1	1	1	4	4	1	4	4	4
340	2023/5/15 16:02:48	469秒	微信	N/A	117.136.38.179(北京-北京)	220810	高一八班	16	53	52	4	5	6	8	1	6	5	5	5	4	4	5	5	4	5	5	5	5	5	5	4	5	5	5	5	5	2	1	3	1	1	1	1	1	1	1	2	1	1
341	2023/5/15 16:03:51	526秒	微信	N/A	123.125.33.137(北京-北京)	18080341	高一八	16	59	48	5	5	1	8	1	3	3	4	5	4	5	5	5	5	5	5	5	5	5	5	5	5	5	5	5	5	4	4	4	1	2	4	4	4	4	4	4	4	1
343	2023/5/15 16:04:33	459秒	微信	N/A	1.202.125.138(北京-北京)	220813	高一八班	16	不知道	不知道	5	3	1	8	1	1	4	4	4	4	4	4	4	4	4	4	4	4	4	4	4	4	4	4	4	4	3	3	3	3	3	3	3	3	3	3	3	3	3
344	2023/5/15 16:04:43	263秒	微信	N/A	117.136.0.67(北京-北京)	220801	高一8	16	48	46	5	5	8	3	1	4	1	5	5	5	5	3	3	3	5	5	5	5	5	5	5	3	5	5	5	5	3	2	3	1	1	1	1	1	3	1	1	1	1
346	2023/5/15 16:04:49	426秒	微信	N/A	223.104.41.108(北京-北京)	220811	高一八	16	47	40	6	6	1	2	2	7	5	3	5	5	5	5	3	3	5	5	5	5	5	5	5	5	5	5	5	5	1	1	5	1	1	1	1	1	1	1	1	1	1
347	2023/5/15 16:04:53	587秒	微信	N/A	123.125.33.137(北京-北京)	220817	高一八	15	43	42	3	3	4	4	1	3	3	4	4	4	2	4	4	3	4	4	4	4	4	4	3	4	4	3	4	4	4	4	4	4	4	4	4	4	4	4	4	5	4
349	2023/5/15 16:06:22	563秒	微信	N/A	123.125.33.137(北京-北京)	220819	高一八班	15	46	40	5	5	8	8	1	2	5	5	5	5	5	3	5	5	4	5	5	5	5	5	5	5	5	5	4	5	3	2	4	1	1	2	2	2	4	1	1	1	1
350	2023/5/15 16:07:06	728秒	微信	N/A	123.125.33.137(北京-北京)	220815	高一八班	16	(空)	(空)	6	5	2	8	1	1	2	4	2	1	3	1	3	3	3	3	4	5	3	3	2	4	3	4	4	4	1	1	3	1	1	3	1	1	3	1	1	1	1
351	2023/5/15 16:07:15	622秒	微信	N/A	223.104.38.0(北京-北京)	220816	高一八班	17	40	43	5	5	6	4	1	4	4	3	4	3	4	3	3	4	4	3	5	4	5	5	4	5	4	4	5	3	3	2	4	1	2	3	3	3	4	1	4	2	2
352	2023/5/15 16:09:52	700秒	微信	N/A	223.104.39.174(北京-北京)	220818	高一八班	15	45	44	6	5	1	1	1	2	4	4	5	5	5	5	4	5	5	5	5	4	5	5	4	5	5	5	5	5	4	5	5	2	2	2	4	5	5	3	2	5	4
354	2023/5/15 16:53:59	222秒	微信	N/A	114.254.3.103(北京-北京)	12	高一五班	16	(空)	(空)	2	2	2	8	1	4	3	4	3	4	4	4	4	4	4	4	4	4	4	4	4	4	4	4	4	4	4	4	4	4	4	4	4	4	4	4	4	4	4
355	2023/5/15 16:55:11	301秒	微信	N/A	223.104.41.239(北京-北京)	220511	高一5	15	45	45	4	4	2	2	1	1	3	3	4	4	4	4	4	4	4	4	4	4	4	4	4	4	4	4	4	4	4	4	4	4	4	4	4	4	4	4	4	4	4
356	2023/5/15 16:56:24	346秒	微信	N/A	114.254.0.124(北京-北京)	220506	高一五班	17	不知道	不知道	5	5	1	1	1	1	3	3	3	3	3	3	3	3	3	3	3	3	3	3	3	3	3	3	3	3	3	3	3	3	3	3	3	3	3	3	3	3	3
358	2023/5/15 16:57:15	409秒	微信	N/A	223.104.41.65(北京-北京)	220501	G10C5	17	48	44	1	3	4	8	1	7	4	4	5	4	3	1	2	1	1	4	5	5	5	5	5	5	5	5	5	5	1	1	4	2	1	1	2	3	4	1	1	3	3
359	2023/5/15 16:58:34	544秒	微信	N/A	219.142.238.7(北京-北京)	220518	高一五班	15	44	41	5	5	3	2	1	1	1	2	4	1	1	1	1	1	1	5	5	5	5	5	5	5	5	5	5	5	1	1	1	1	1	1	1	1	5	1	1	1	1
360	2023/5/15 16:58:51	482秒	微信	N/A	1.202.125.80(北京-北京)	220508	高一五班	16	42	48	5	6	1	4	2	7	3	3	5	5	5	5	5	5	5	5	5	5	5	5	5	5	5	5	5	5	2	1	2	1	1	1	2	2	1	1	4	4	1
361	2023/5/15 16:58:57	282秒	微信	N/A	114.254.0.148(北京-北京)	220502	高一五班	16	64	47	6	6	7	4	1	1	4	4	2	2	3	3	3	3	3	3	3	3	3	3	3	3	3	2	3	4	3	3	3	3	3	3	3	3	3	3	3	3	3
362	2023/5/15 16:59:04	442秒	微信	N/A	123.125.33.137(北京-北京)	220516	高一5	16	48	445	5	6	1	1	1	3	3	4	4	4	3	3	3	3	5	3	5	5	5	5	4	5	5	5	5	4	2	1	3	2	1	1	1	1	1	1	1	1	2
363	2023/5/15 17:00:15	642秒	微信	N/A	123.125.33.137(北京-北京)	220525	高一五班	16	38	39	2	3	8	8	1	7	4	5	5	5	1	1	5	5	5	5	5	4	4	4	4	5	4	5	5	5	2	1	5	1	1	1	4	2	4	2	5	5	2
364	2023/5/15 17:00:49	490秒	微信	N/A	123.125.33.137(北京-北京)	220505	高一5	16	59	57	3	2	8	8	1	1	1	4	4	5	1	5	1	1	1	4	1	1	1	1	1	1	1	1	1	4	4	1	5	1	1	1	4	1	1	1	1	1	1
365	2023/5/15 17:01:51	591秒	微信	N/A	223.104.3.27(北京-北京)	220523	高一五	17	54	44	5	5	1	2	2	5	1	1	2	2	3	3	3	3	3	3	5	5	5	5	5	5	5	5	5	5	1	1	5	1	5	1	4	2	5	1	3	2	3
366	2023/5/15 17:02:41	722秒	微信	N/A	123.125.33.137(北京-北京)	220515	高一五班	16	50	49	5	5	6	6	1	7	2	3	2	4	2	1	1	1	1	1	5	5	5	5	5	5	5	5	5	2	2	1	4	5	5	3	3	3	4	1	2	2	3
367	2023/5/15 17:03:31	748秒	微信	N/A	123.125.33.137(北京-北京)	220524	6	15	46	43	5	5	1	1	1	2	2	2	5	5	2	1	1	1	1	3	5	2	5	5	1	5	4	1	3	3	4	5	4	3	5	3	5	5	5	4	5	5	5
368	2023/5/15 17:04:33	762秒	微信	N/A	123.125.33.137(北京-北京)	220504	高一五班	16	40	40	6	6	8	8	1	1	2	2	2	2	2	2	2	2	1	2	5	5	5	5	2	5	4	4	2	2	2	2	2	2	2	2	2	2	4	2	2	2	2
369	2023/5/15 17:04:35	758秒	微信	N/A	123.125.33.137(北京-北京)	220513	高一五班	16	44	43	3	3	8	8	1	2	4	4	4	4	2	4	4	2	4	4	4	4	4	4	2	4	4	2	4	4	3	2	4	2	2	3	2	2	4	2	2	2	2
370	2023/5/15 17:04:53	777秒	微信	N/A	223.104.42.81(北京-北京)	220503	高一五	16	46	46	6	5	2	8	1	1	5	4	5	4	4	5	5	5	4	5	5	4	5	4	5	5	5	5	5	5	3	4	4	2	2	3	2	4	4	3	4	4	4
372	2023/5/15 17:05:08	796秒	微信	N/A	123.125.33.137(北京-北京)	220517	高一五班	16	45	44	4	4	1	8	1	7	4	2	5	4	4	3	5	4	5	5	4	2	5	4	4	5	5	5	5	5	4	4	5	3	3	4	4	5	5	4	5	5	4
374	2023/5/15 18:03:42	13637秒	链接	直接访问	123.125.33.137(北京-北京)	211307	四高二三	16	44	42	5	3	2	8	1	1	3	4	4	2	2	2	2	2	2	4	5	5	4	2	1	5	4	1	4	3	4	2	5	4	2	5	4	3	4	1	5	5	3
375	2023/5/15 18:06:58	517秒	链接	直接访问	123.125.33.137(北京-北京)	221016	四高一2班	15	52	54	5	6	2	1	1	6	3	3	4	5	5	3	5	3	5	5	4	4	5	5	4	5	5	5	5	4	2	2	5	2	1	3	4	2	4	3	1	2	1
380	2023/5/15 20:12:21	339秒	微信	N/A	123.125.33.137(北京-北京)	26	高一四班	15	48	43	5	5	2	8	1	7	5	5	5	5	5	5	5	5	5	5	5	5	5	5	5	5	5	5	5	5	1	1	2	1	1	1	1	1	1	1	1	1	1
381	2023/5/15 20:13:55	413秒	微信	N/A	123.125.33.137(北京-北京)	20	高一四班	15	44	46	5	5	8	8	1	4	4	1	5	5	1	5	1	1	1	5	5	1	5	5	1	5	1	1	4	5	2	5	2	3	1	3	4	5	5	4	5	4	3
382	2023/5/15 20:14:55	449秒	微信	N/A	221.216.116.72(北京-北京)	220415	高一四	18	64	62	6	3	1	8	1	1	3	4	3	3	1	2	4	1	1	1	5	5	5	5	2	5	5	2	2	1	1	1	2	1	1	1	1	1	1	1	1	1	1
383	2023/5/15 20:15:06	342秒	微信	N/A	123.125.33.137(北京-北京)	220419	高一4	16	45	43	5	5	4	3	1	1	2	2	2	2	2	2	2	2	2	2	4	4	4	4	4	4	4	2	4	2	1	1	2	2	2	2	2	2	2	2	2	2	2
384	2023/5/15 20:16:09	514秒	微信	N/A	123.125.33.137(北京-北京)	220417	十年级四班	16	55	51	5	5	8	8	1	1	5	5	5	5	5	5	5	5	5	5	5	5	5	5	5	5	5	5	5	5	1	1	1	1	1	1	1	1	1	1	1	1	1
385	2023/5/15 20:16:20	563秒	微信	N/A	223.104.41.167(北京-北京)	220418	高一四班	16	50	50	4	4	8	8	1	1	3	4	4	3	2	4	4	2	4	4	4	4	3	4	2	3	2	2	4	3	3	2	4	3	2	2	2	2	2	1	4	1	1
386	2023/5/15 20:17:18	603秒	微信	N/A	123.125.33.137(北京-北京)	220427	高一4班	16	52	47	5	6	8	2	1	1	5	4	3	4	1	1	1	5	5	5	5	3	5	5	5	5	5	5	5	5	1	1	4	1	1	3	1	1	5	1	1	1	1
387	2023/5/15 20:17:45	537秒	微信	N/A	124.127.18.16(北京-北京)	10	高一四	15	43	41	4	6	4	8	1	1	3	2	2	2	1	1	1	1	4	1	4	4	3	3	1	5	3	1	3	1	4	2	4	4	1	4	4	4	5	3	1	5	4
388	2023/5/15 20:17:50	644秒	微信	N/A	123.125.33.137(北京-北京)	25	高一四班	16	47	47	3	4	4	4	1	1	1	5	4	4	1	2	2	3	5	4	5	5	5	5	5	5	5	5	5	5	1	1	4	1	1	1	1	1	1	1	1	1	1
389	2023/5/15 20:17:51	657秒	微信	N/A	114.254.2.14(北京-北京)	18080363	高一四班	16	41	41	6	5	8	8	1	1	4	4	4	3	1	4	2	2	2	4	4	4	4	4	2	4	4	4	4	4	3	2	4	2	2	4	3	3	4	4	3	3	3
390	2023/5/15 20:17:51	551秒	微信	N/A	124.64.19.3(北京-北京)	220402	高一4	16	48	50	5	5	1	8	1	1	1	1	2	1	1	5	3	1	1	2	3	3	5	2	1	5	3	1	1	3	2	1	5	1	1	1	1	1	4	1	1	1	1
391	2023/5/15 20:18:10	629秒	微信	N/A	123.125.33.137(北京-北京)	220405	高一四班	16	45	45	5	5	1	1	1	7	3	3	5	5	5	5	2	1	1	1	5	5	5	5	1	5	1	1	1	4	3	1	5	1	1	1	1	1	1	1	4	4	1
392	2023/5/15 20:18:31	656秒	微信	N/A	219.142.236.35(北京-北京)	24	高一四	16	41	36	6	5	8	8	6	2	4	4	4	3	4	5	4	1	4	2	5	5	2	4	4	5	5	4	3	3	3	2	3	3	3	3	3	3	3	3	3	3	3
393	2023/5/15 20:19:26	542秒	微信	N/A	117.136.38.207(北京-北京)	220409	高一四班	16	47	49	6	6	2	2	1	2	2	1	2	2	1	2	1	1	4	1	5	4	5	5	4	5	5	4	5	4	1	1	2	1	1	1	1	1	2	1	2	1	1
395	2023/5/15 20:20:01	742秒	微信	N/A	223.104.38.247(北京-北京)	220413	高一四班	16	42	41	3	4	4	4	1	1	4	3	3	2	1	1	1	1	1	2	4	4	4	4	1	5	5	1	1	1	3	3	5	4	2	3	3	3	4	3	4	4	3
396	2023/5/15 20:20:30	798秒	微信	N/A	123.125.33.137(北京-北京)	220407	十年级四班	15	56	52	3	2	8	8	1	1	3	2	2	2	2	2	2	2	2	4	5	1	4	5	2	5	2	4	4	4	4	3	4	3	3	4	3	2	3	3	3	3	3
397	2023/5/15 20:20:33	843秒	微信	N/A	123.125.33.137(北京-北京)	11	十年级 4班	15	48	42	5	2	2	8	1	1	1	5	5	3	4	5	5	5	4	5	1	5	1	4	1	1	1	1	3	2	1	1	2	1	1	1	1	1	1	1	1	1	1
398	2023/5/15 20:21:49	671秒	微信	N/A	219.142.239.5(北京-北京)	04	高一四班	16	48	41	5	5	1	1	1	5	4	4	5	4	4	3	4	4	4	4	5	5	5	5	4	4	4	4	4	4	2	3	4	2	1	2	2	1	5	1	2	2	1
399	2023/5/15 20:22:40	851秒	微信	N/A	123.125.33.137(北京-北京)	220414	高一四	15	47	45	5	4	8	4	1	1	4	4	5	4	3	3	5	5	5	5	4	4	5	4	3	4	5	5	4	5	4	1	5	3	3	4	4	2	5	1	5	2	2
400	2023/5/15 20:23:56	669秒	微信	N/A	61.148.244.177(北京-北京)	220408	高一四	15	114514	10086	6	6	8	8	6	7	1	1	1	1	1	1	1	1	1	1	1	1	1	1	1	1	1	1	1	1	1	1	1	1	1	1	1	1	1	1	1	1	1
401	2023/5/15 20:52:35	87493秒	链接	直接访问	123.125.33.137(北京-北京)	200313	G12C3	18	51	51	4	6	8	2	1	1	3	4	5	5	3	1	2	1	4	4	5	5	5	5	5	5	4	5	4	3	2	3	5	3	3	3	4	3	4	1	4	4	3
402	2023/5/15 20:53:09	373秒	链接	直接访问	123.125.33.137(北京-北京)	221013	W2	15	39	39	4	4	8	8	1	1	1	1	1	1	1	1	1	1	1	1	5	5	5	5	5	5	5	5	5	5	3	3	4	1	1	2	3	2	3	1	3	3	1
404	2023/5/15 20:53:34	296秒	链接	直接访问	123.125.33.137(北京-北京)	221018	w2	15	47	47	5	5	8	8	1	7	5	5	5	5	5	2	5	5	5	5	5	5	5	5	5	5	5	5	5	5	3	3	5	3	2	2	3	4	4	3	3	3	3
405	2023/5/15 20:53:46	583秒	链接	直接访问	123.125.33.137(北京-北京)	221023	四高一二班	15	50	45	5	5	8	8	1	5	3	4	4	4	2	2	2	2	2	2	5	5	4	5	4	5	5	4	4	4	4	2	3	1	1	4	4	4	4	2	4	5	2
406	2023/5/15 20:54:43	668秒	链接	直接访问	123.125.33.137(北京-北京)	221005	四高一二班	15	49	44	6	6	6	1	1	1	5	5	5	5	5	5	5	5	5	5	5	5	5	5	5	5	5	5	5	5	1	1	3	1	1	1	1	1	1	1	1	1	1
407	2023/5/15 20:57:36	487秒	链接	直接访问	123.125.33.137(北京-北京)	221014	四高一2班	15	41	42	4	2	8	8	1	7	3	3	2	4	1	4	1	1	1	4	4	2	1	5	1	4	1	1	1	1	4	2	5	3	4	5	5	5	5	3	1	4	4
408	2023/5/15 21:01:54	507秒	链接	直接访问	123.125.33.137(北京-北京)	221024	W2	15	45	43	6	6	1	1	1	5	3	4	2	2	1	2	4	2	2	2	5	5	5	5	3	5	4	3	4	2	2	3	4	3	4	2	2	4	4	4	4	4	3
409	2023/5/15 21:03:41	957秒	链接	直接访问	123.125.33.137(北京-北京)	221021	W2	15	48	47	5	5	8	6	2	1	4	5	5	5	5	1	5	2	5	5	4	5	5	5	5	5	5	5	5	5	1	1	2	1	1	2	1	1	1	1	2	1	1
410	2023/5/15 21:05:19	906秒	链接	直接访问	123.125.33.137(北京-北京)	221015	W2	15	不方便	不方便	5	5	2	8	1	1	3	3	3	4	1	2	1	1	2	4	2	2	2	2	1	5	5	3	4	4	2	4	4	3	4	3	3	5	5	4	1	5	3
411	2023/5/15 21:30:41	245秒	链接	直接访问	123.125.33.137(北京-北京)	221001	W2	16	46	46	3	3	1	1	1	1	5	5	5	5	5	1	4	4	4	5	5	5	5	5	5	5	5	5	5	5	1	1	4	1	1	1	1	1	1	1	1	1	1
412	2023/5/15 23:39:48	1709秒	微信	N/A	118.247.242.171(北京-北京)	220612	高一六班	16	55	50	6	6	8	1	1	1	5	5	5	5	4	5	4	4	3	4	5	5	4	4	4	5	4	4	4	4	2	2	3	2	2	2	2	2	2	1	2	2	1
415	2023/5/16 14:45:27	1012秒	链接	直接访问	123.125.33.137(北京-北京)	210911	高二9	17	49	45	3	3	8	8	1	2	4	4	4	4	4	4	4	4	4	4	4	4	4	4	4	4	4	4	4	4	1	1	2	1	1	1	1	1	1	1	1	1	1
416	2023/5/16 16:26:33	352秒	链接	直接访问	123.125.33.137(北京-北京)	221003	W2	14	41	40	4	4	5	6	1	1	5	5	5	5	5	5	5	5	5	5	5	5	5	5	5	5	5	5	5	5	5	5	5	5	5	5	5	5	5	5	5	5	5
417	2023/5/16 16:57:20	610秒	链接	直接访问	123.125.33.137(北京-北京)	211405	四高二四班	16	59	51	5	4	2	6	1	1	1	1	1	1	1	1	1	1	1	1	5	5	5	5	1	5	1	1	4	1	1	1	5	1	1	1	1	1	1	1	1	1	1
419	2023/5/16 16:58:43	406秒	手机提交	直接访问	123.125.33.137(北京-北京)	210909	四高三1	17半	47	45	6	5	4	4	1	1	5	5	5	5	1	4	5	4	1	5	5	5	5	5	2	5	5	5	1	5	1	1	5	1	1	1	1	1	5	1	1	4	1
421	2023/5/16 16:59:30	644秒	链接	直接访问	123.125.33.137(北京-北京)	211410	O4	16	40	40	6	6	2	8	1	1	4	4	1	1	1	3	1	1	5	1	5	4	4	4	1	5	1	1	5	4	1	1	2	1	1	1	1	1	1	1	1	1	1
422	2023/5/16 17:00:07	470秒	微信	N/A	123.125.33.137(北京-北京)	220127	10-1	16	已逝	50	6	6	4	2	3	1	3	3	3	3	3	3	3	3	3	3	4	4	4	4	1	5	1	4	4	3	2	1	2	1	1	3	1	1	4	1	4	2	2
423	2023/5/16 17:00:29	841秒	链接	直接访问	123.125.33.137(北京-北京)	211414	四高二	15	54	51	5	5	2	2	2	1	1	1	1	1	1	2	1	1	1	1	5	5	5	4	1	4	1	1	1	1	1	1	5	4	1	4	5	3	5	1	4	3	1
424	2023/5/16 17:01:08	245秒	微信	N/A	123.125.33.137(北京-北京)	220706	G10C1	16	45	46	5	5	1	1	1	1	4	4	4	4	1	1	1	1	1	1	2	2	1	1	1	1	1	1	1	1	1	1	1	5	5	5	1	5	5	5	5	5	5
425	2023/5/16 17:01:30	422秒	微信	N/A	123.125.33.137(北京-北京)	21120194	G10C1	16	49	48	6	6	2	2	1	7	5	5	5	5	5	5	5	5	5	5	5	5	5	5	5	5	5	5	5	5	3	3	5	1	3	3	3	3	3	3	3	3	3
427	2023/5/16 17:04:07	421秒	微信	N/A	123.125.33.137(北京-北京)	220104	高一一	16	48	42	4	4	8	8	1	3	5	5	5	5	3	3	4	4	5	5	5	5	5	5	3	5	5	5	5	5	1	1	3	1	1	1	1	1	1	1	1	1	1
428	2023/5/16 17:04:21	619秒	微信	N/A	123.125.33.137(北京-北京)	220119	G10C1	16	46	48	6	6	1	2	1	2	4	4	4	2	1	1	1	1	1	2	5	5	5	5	5	5	5	5	5	4	4	4	5	3	2	4	4	4	5	1	4	5	5
429	2023/5/16 17:09:10	357秒	链接	直接访问	123.125.33.137(北京-北京)	221006	w2	16	41	41	4	4	8	8	1	4	5	5	5	5	5	5	5	5	5	5	5	5	5	5	5	5	5	5	5	5	5	5	5	2	2	2	5	5	5	2	5	5	5
430	2023/5/16 17:11:14	872秒	链接	直接访问	123.125.33.137(北京-北京)	18080271	10年级1班	15	43	43	5	6	2	2	1	2	4	2	4	2	4	4	4	3	2	4	3	2	4	3	2	3	4	3	4	4	2	2	4	2	2	2	2	2	4	2	2	4	2
431	2023/5/16 17:16:24	531秒	微信	N/A	123.125.33.137(北京-北京)	21120158	高一一班	16	53	45	5	5	2	2	1	1	5	5	5	5	5	5	5	5	5	5	5	5	5	5	5	5	5	5	5	5	2	1	5	1	1	1	4	1	4	1	1	1	1
432	2023/5/16 17:17:15	870秒	手机提交	直接访问	118.247.232.90(北京-北京)	200619	高三六班	18	49	49	5	5	2	1	1	2	5	5	5	5	4	5	5	5	3	5	5	5	5	5	5	5	5	5	5	5	1	1	1	1	1	1	4	1	4	1	1	1	1
434	2023/5/16 17:39:15	562秒	链接	直接访问	123.125.33.137(北京-北京)	221012	四高一二班	14	42	43	2	4	6	3	1	7	4	4	4	5	1	5	4	1	5	4	5	5	5	5	5	5	5	1	5	5	2	1	5	1	1	2	2	2	4	2	5	4	2
435	2023/5/16 17:56:35	325秒	微信	N/A	124.64.16.182(北京-北京)	21120117	高一一班	15	47	44	6	6	8	8	1	7	5	5	5	5	5	5	5	5	5	5	5	5	5	5	5	5	5	5	5	5	1	1	5	1	1	1	1	1	4	1	1	4	1
436	2023/5/16 18:08:17	790秒	链接	直接访问	123.125.33.137(北京-北京)	200603	高三六	18	51	43	5	4	1	8	1	2	3	3	4	2	2	3	3	3	3	3	4	3	2	2	2	4	3	3	2	3	2	1	3	2	1	3	3	1	2	1	1	1	1
437	2023/5/16 18:14:57	324秒	链接	直接访问	123.125.33.137(北京-北京)	200616	高三六班	18	48	47	3	2	8	8	4	2	3	3	3	3	3	3	3	3	3	3	4	4	4	4	4	4	4	4	4	4	3	3	3	3	3	3	3	3	3	3	3	3	3
438	2023/5/16 18:18:29	478秒	链接	直接访问	123.125.33.137(北京-北京)	200617	高三六班	17	53	53	1	1	2	2	1	4	1	1	1	1	1	1	1	1	1	1	5	5	5	5	5	5	5	5	5	1	1	1	2	1	1	1	1	1	1	3	4	4	1
439	2023/5/16 18:19:58	942秒	链接	直接访问	123.125.33.137(北京-北京)	221019	四高一2班	15	49	47	5	5	8	8	1	2	1	5	3	1	1	1	1	1	1	1	4	5	5	4	1	5	3	1	1	1	2	1	5	1	1	3	1	1	3	3	1	1	1
440	2023/5/16 18:21:55	4247秒	链接	直接访问	123.125.33.137(北京-北京)	200601	十二年级六班	18	51	51	6	6	2	2	1	3	5	5	5	5	4	5	5	1	5	5	5	5	5	5	5	5	5	4	5	5	2	1	3	1	1	2	2	1	2	1	4	2	2
441	2023/5/16 18:22:11	461秒	链接	直接访问	123.125.33.137(北京-北京)	200604	高三	18	48	50	6	6	8	8	6	7	5	5	5	5	5	5	5	5	5	5	5	5	5	5	5	5	5	5	5	5	5	5	5	5	5	5	5	5	5	5	5	5	5
442	2023/5/16 18:24:26	794秒	链接	直接访问	123.125.33.137(北京-北京)	221007	w2	15	42	43	5	5	4	4	1	1	2	2	2	2	1	3	2	4	4	1	4	4	4	4	1	4	4	4	4	4	2	1	4	1	1	2	1	1	2	1	4	3	1
443	2023/5/16 18:25:50	13965秒	链接	直接访问	123.125.33.137(北京-北京)	210910	四高三一班	17	45	46	5	4	8	8	1	1	2	4	4	4	4	4	3	4	5	4	4	4	5	5	3	5	5	4	3	5	3	3	3	3	3	3	3	3	3	1	4	3	3
444	2023/5/16 18:25:53	5808秒	链接	直接访问	123.125.33.137(北京-北京)	211412	四高二四班	16	46	48	5	6	8	8	1	7	5	5	5	5	1	4	3	5	5	5	5	5	5	5	5	5	5	5	5	5	1	1	1	1	1	1	1	2	4	1	1	1	1
445	2023/5/16 18:26:11	705秒	链接	直接访问	123.125.33.137(北京-北京)	221008	W2	15	54	54	5	6	2	2	1	1	5	5	5	5	1	5	5	3	5	5	3	5	3	3	3	3	3	3	3	5	3	4	5	3	3	4	4	4	5	2	4	5	2
448	2023/5/16 18:33:22	1175秒	链接	直接访问	123.125.33.137(北京-北京)	20609	高三	18	47	41	6	5	1	1	1	1	4	4	4	4	3	4	4	3	4	4	4	4	4	4	3	4	4	3	4	4	4	3	3	3	3	3	4	4	4	3	3	4	3
449	2023/5/16 18:33:54	248秒	链接	直接访问	123.125.33.137(北京-北京)	221106	w3	15	50	43	4	3	8	8	1	7	5	5	4	4	1	4	4	1	5	5	5	5	5	5	2	5	5	5	5	5	3	1	5	2	1	1	3	1	4	1	1	1	1
450	2023/5/16 18:34:03	276秒	链接	直接访问	123.125.33.137(北京-北京)	211402	O4	16	40	40	6	6	1	1	1	7	3	3	3	3	3	3	3	3	3	3	3	3	3	3	3	3	3	3	3	3	3	3	3	3	3	3	3	3	3	3	3	3	3
451	2023/5/16 18:35:30	574秒	链接	直接访问	123.125.33.137(北京-北京)	211411	O4	16	43	44	4	4	8	8	1	7	5	5	5	5	5	5	5	1	5	5	5	5	5	5	5	5	5	1	5	5	1	1	1	1	1	1	1	1	1	1	1	1	1
452	2023/5/16 18:36:56	546秒	链接	直接访问	123.125.33.137(北京-北京)	221107	w3	14	41	42	5	5	3	1	1	1	2	4	4	2	1	5	5	1	1	2	5	4	5	4	1	5	4	1	1	2	4	1	4	1	1	2	2	2	4	1	5	3	4
453	2023/5/16 18:39:08	730秒	链接	直接访问	123.125.33.137(北京-北京)	2110406	O4	16	41	40	6	6	7	1	1	7	3	3	3	3	3	3	3	3	3	3	3	3	3	3	3	3	3	3	3	3	3	3	3	3	3	3	3	3	3	3	3	3	3
454	2023/5/16 18:42:05	1014秒	链接	直接访问	123.125.33.137(北京-北京)	211401	四高二4	16	51	41	3	3	4	8	1	7	3	5	5	4	2	2	3	3	3	5	5	5	5	4	3	5	3	3	3	5	3	1	5	1	1	1	1	1	4	1	4	4	1
455	2023/5/16 18:43:11	1037秒	链接	直接访问	123.125.33.137(北京-北京)	210905	高二9班	17	62	54	3	5	8	8	1	2	3	3	3	3	3	3	3	3	3	3	5	5	5	5	5	5	5	5	5	5	1	3	2	1	1	3	2	2	3	1	1	1	3
456	2023/5/16 18:43:18	772秒	链接	直接访问	123.125.33.137(北京-北京)	211413	四高二4	2006	50	47	5	5	1	1	1	7	3	3	3	3	3	3	3	3	3	3	3	3	3	3	3	3	3	3	3	3	3	3	5	3	3	3	3	3	3	3	3	3	3
457	2023/5/16 18:50:37	1302秒	链接	直接访问	123.125.33.137(北京-北京)	211415	四高二四班	16	51	50	6	6	2	8	1	7	2	2	2	2	1	1	1	1	1	4	5	5	4	4	1	4	2	1	1	1	3	1	4	2	1	4	2	1	3	1	2	3	2
458	2023/5/16 18:53:03	438秒	链接	直接访问	123.125.33.137(北京-北京)	21160143	W3	15	35	34	6	6	8	8	1	1	5	5	5	5	5	5	5	5	5	5	5	5	5	5	5	5	5	5	5	5	1	1	5	1	1	1	1	1	1	1	1	1	1
459	2023/5/16 18:54:59	795秒	链接	直接访问	18.166.31.206(香港-未知)	200618	高三AL	18	47	47	4	5	6	6	1	4	5	4	5	2	1	4	5	1	1	4	4	2	1	2	1	1	1	1	4	2	4	4	4	4	5	4	5	5	4	2	5	5	5
460	2023/5/16 18:56:27	1707秒	链接	直接访问	123.125.33.137(北京-北京)	221020	W2	15	53	49	6	5	8	8	1	1	3	4	4	4	1	3	2	1	4	4	5	5	5	5	1	5	4	1	4	4	4	1	4	2	1	3	4	3	4	2	4	4	3
461	2023/5/16 18:57:40	2596秒	链接	直接访问	123.125.33.137(北京-北京)	221002	W2	15	47	46	6	6	2	8	1	1	5	5	5	5	5	5	5	5	4	5	5	5	5	5	5	5	5	5	5	5	1	1	5	1	1	3	1	1	5	1	1	2	1
462	2023/5/16 18:58:18	565秒	链接	直接访问	123.125.33.137(北京-北京)	20611	高三6	17	50	45	6	5	1	1	1	3	5	5	5	5	5	5	5	5	5	5	5	5	5	5	5	5	5	5	5	5	1	1	3	1	1	1	1	1	1	1	1	1	1
463	2023/5/16 18:59:19	1644秒	链接	直接访问	123.125.33.137(北京-北京)	221113	四高一3班	15	47	44	3	3	1	1	1	7	3	1	1	1	1	4	1	1	2	1	4	1	2	2	1	4	4	1	4	2	2	2	1	2	2	1	2	4	2	1	4	4	2
464	2023/5/16 19:02:26	616秒	链接	直接访问	123.125.33.137(北京-北京)	221118	w3	13	50	50	5	5	4	8	1	4	1	1	5	1	2	1	1	1	4	4	5	5	5	5	5	5	5	5	5	5	4	1	5	4	2	4	5	3	5	3	4	5	4
465	2023/5/16 19:11:17	15943秒	链接	直接访问	123.125.33.137(北京-北京)	210916	四高三1	17	40+	40+	5	5	2	2	6	1	3	3	3	3	3	3	3	3	3	3	4	4	2	2	3	2	1	1	1	1	5	4	5	4	4	4	5	5	5	4	4	4	4
466	2023/5/16 19:11:37	373秒	链接	直接访问	123.125.33.137(北京-北京)	221102	W3	15	45	42	6	6	2	2	1	7	5	5	5	5	3	5	4	4	5	5	4	4	4	4	2	5	4	2	4	5	2	1	5	2	1	1	2	1	5	1	4	4	3
467	2023/5/16 19:13:45	559秒	链接	直接访问	123.125.33.137(北京-北京)	20605	高三alevel	18	52	52	4	3	6	8	1	7	2	3	4	3	1	4	4	3	1	5	5	5	5	5	1	5	4	5	5	4	2	1	4	1	1	1	3	1	4	1	2	1	1
468	2023/5/16 19:17:00	543秒	链接	直接访问	123.125.33.137(北京-北京)	221104	四高一3	14	51	49	6	5	2	2	1	2	4	5	5	5	5	5	5	5	5	5	5	5	5	5	5	5	5	5	5	5	2	1	5	1	1	1	2	1	5	1	1	1	1
472	2023/5/16 19:37:11	293秒	链接	直接访问	123.125.33.137(北京-北京)	221117	w3	15	41	46	4	4	6	4	1	1	5	4	4	4	3	2	3	4	5	5	5	5	3	5	3	5	5	5	5	5	2	2	2	1	1	1	1	2	4	1	4	4	3
473	2023/5/16 19:39:27	1870秒	链接	直接访问	123.125.33.137(北京-北京)	200608	Alevel6	17	47	44	1	1	4	4	1	2	3	3	3	3	1	4	4	3	3	3	3	3	4	4	2	4	4	3	3	3	2	2	4	2	3	4	2	4	4	3	4	2	3
475	2023/5/16 19:43:05	639秒	链接	直接访问	123.125.33.137(北京-北京)	220917	w1	15	47	47	5	5	2	2	1	6	4	5	5	5	5	4	5	5	5	5	5	5	5	5	5	5	5	5	5	5	4	2	4	2	2	1	2	2	2	1	2	2	1
476	2023/5/16 19:43:41	710秒	链接	直接访问	123.125.33.137(北京-北京)	14010166	w1	14	48	48	3	3	6	2	1	7	3	4	4	4	2	3	1	3	5	5	5	5	5	5	2	5	3	2	5	5	2	1	3	1	1	1	1	1	4	1	4	2	3
477	2023/5/16 19:44:28	748秒	链接	直接访问	123.125.33.137(北京-北京)	220901	四高一一班	15	分からない	分からない	5	5	6	6	1	4	4	2	4	4	1	2	2	2	2	4	4	4	4	4	1	4	1	1	1	4	2	2	4	2	2	2	2	2	4	2	4	2	2
478	2023/5/16 19:44:37	766秒	链接	直接访问	123.125.33.137(北京-北京)	220915	四高一W1	15	46	45	5	5	8	1	1	2	3	4	4	5	3	5	3	2	2	2	4	4	5	5	2	5	3	4	2	3	1	1	3	1	1	1	1	1	1	1	1	1	1
479	2023/5/16 19:44:54	4673秒	链接	直接访问	123.125.33.137(北京-北京)	221109	四高一三班	15	60	53	5	5	6	2	1	2	5	5	5	5	5	5	5	5	5	5	5	5	5	5	5	5	5	5	5	5	1	1	4	1	1	1	1	1	2	1	1	1	1
480	2023/5/16 19:44:58	785秒	链接	直接访问	123.125.33.137(北京-北京)	220910	池宜臻	15	41	39	4	4	4	4	1	2	4	3	3	2	1	4	2	1	1	2	5	4	4	1	1	5	2	1	1	2	1	3	5	2	1	4	3	4	5	2	2	4	4
482	2023/5/16 19:49:08	533秒	链接	直接访问	123.125.33.137(北京-北京)	220911	W1	15	42	40	4	4	2	4	1	3	5	4	5	5	3	5	4	3	3	5	5	4	5	4	2	5	3	3	3	5	4	2	5	2	3	3	4	3	5	1	3	5	2
483	2023/5/16 19:49:46	495秒	链接	直接访问	123.125.33.137(北京-北京)	200816	四高四1	18	50	48	5	5	1	1	1	5	2	4	3	3	2	5	3	1	3	4	4	4	4	4	2	4	4	4	4	4	2	1	4	1	1	2	2	3	2	1	1	3	2
484	2023/5/16 19:58:26	612秒	手机提交	直接访问	223.104.41.108(北京-北京)	20612	高三六班	18	48	40	5	3	1	1	1	4	3	4	4	4	3	4	4	3	3	5	4	4	4	4	4	4	4	4	4	5	1	1	2	1	1	1	1	1	1	1	1	1	1
485	2023/5/16 19:59:55	5958秒	链接	直接访问	123.125.33.137(北京-北京)	200602	高三六班	17	51	45	6	6	1	1	2	7	3	3	1	3	1	3	1	3	1	1	4	3	4	2	1	3	2	2	2	3	2	2	3	2	2	2	2	2	2	2	2	2	2
486	2023/5/16 20:08:27	332秒	手机提交	直接访问	123.125.33.137(北京-北京)	200901	四高四2	17	52	54	6	5	1	1	1	7	5	5	5	5	4	5	5	4	4	5	4	4	4	3	4	5	4	5	4	4	1	1	4	3	1	3	4	1	3	1	4	4	2
487	2023/5/16 20:10:01	361秒	链接	直接访问	123.125.33.137(北京-北京)	200918	四高四2班	18	49	43	5	5	4	4	1	1	4	4	4	2	1	5	2	1	4	4	5	5	5	5	1	5	4	1	4	4	2	1	4	1	1	1	1	1	1	1	1	1	1
488	2023/5/16 20:10:15	1569秒	链接	直接访问	103.36.24.20(台湾-未知)	220920	W1	13	42	40	6	6	2	2	1	7	5	5	4	5	3	5	3	5	2	5	5	5	5	5	5	5	5	5	5	5	2	1	5	1	1	4	2	1	3	4	5	5	2
489	2023/5/16 20:12:14	572秒	链接	直接访问	103.172.52.226(香港-未知)	200903	四高四	18	49	43	5	3	8	8	1	5	3	4	4	5	2	2	4	1	4	4	4	4	4	4	1	5	3	1	4	4	3	1	4	1	1	3	2	2	4	1	3	2	1
490	2023/5/16 20:12:50	572秒	链接	直接访问	123.125.33.137(北京-北京)	200904	四高四2	18	53	50	5	3	4	8	1	2	5	4	5	5	5	5	5	5	5	5	5	5	5	5	3	4	5	5	5	5	2	1	4	2	1	2	2	1	1	2	4	4	1
491	2023/5/16 20:13:31	754秒	链接	直接访问	123.125.33.137(北京-北京)	200917	四高四2	18	47	44	5	3	2	1	1	2	5	5	5	5	5	5	5	5	5	5	5	5	5	5	5	5	5	5	5	5	1	1	4	1	1	1	1	1	1	1	1	1	1
493	2023/5/16 20:16:34	312秒	链接	直接访问	123.125.33.137(北京-北京)	220914	W1	15	45	46	6	6	2	8	1	7	4	4	5	5	2	1	2	2	5	5	5	5	5	5	2	5	2	2	4	5	2	1	4	2	1	2	1	1	4	1	4	1	2
494	2023/5/16 20:41:01	1627秒	链接	直接访问	123.125.33.137(北京-北京)	221017	W2	15	45	42	6	5	4	1	1	1	4	4	4	4	4	4	4	4	4	4	4	4	4	4	4	4	4	4	4	4	1	1	4	1	1	1	1	1	1	1	1	1	1
496	2023/5/16 20:47:40	4320秒	链接	直接访问	123.125.33.137(北京-北京)	220919	W1	15	52	44	5	5	2	6	1	2	5	5	5	5	5	5	5	3	3	5	5	5	5	5	5	5	5	5	5	5	1	1	4	2	1	2	2	2	2	2	3	2	2
497	2023/5/16 20:49:06	310秒	链接	直接访问	123.125.33.137(北京-北京)	9	W1	15	49	50	6	6	8	1	1	3	5	5	5	5	5	5	5	5	5	5	5	5	5	5	5	5	5	5	5	5	5	3	5	3	3	3	3	3	3	3	3	3	3
498	2023/5/16 20:49:27	1902秒	链接	直接访问	123.125.33.137(北京-北京)	16070267	高三7	18	48	47	5	4	1	1	1	1	4	4	3	3	4	1	4	1	1	4	5	5	2	5	1	5	3	1	1	5	1	1	1	1	1	1	1	1	1	1	1	1	1
500	2023/5/16 20:53:09	429秒	手机提交	直接访问	123.125.33.137(北京-北京)	220903	四高一一班	14	48	42	2	6	8	2	1	5	1	1	1	1	1	1	1	1	1	1	5	5	5	5	5	5	5	5	5	1	4	1	4	2	2	2	4	2	5	1	5	5	1
501	2023/5/16 21:04:47	393秒	手机提交	直接访问	223.72.73.155(北京-北京)	221105	W3	15	54	49	5	6	2	2	1	2	4	4	5	5	5	5	5	5	5	5	4	5	5	5	5	5	5	5	5	5	2	1	5	1	1	1	2	1	4	1	1	3	1
502	2023/5/16 21:11:49	540秒	链接	直接访问	123.125.33.137(北京-北京)	220922	四高一1	15	51	51	4	3	4	8	1	1	2	2	4	5	1	1	1	1	2	1	5	5	5	5	1	5	2	1	4	4	1	1	1	1	1	1	1	1	1	1	1	1	1
504	2023/5/16 21:17:06	520秒	链接	直接访问	123.125.33.137(北京-北京)	220904	四高一（1）	15	52	46	6	5	2	2	1	2	2	4	5	4	2	2	4	1	4	5	5	5	4	4	1	5	2	2	2	4	1	1	3	1	1	1	2	1	1	1	1	1	1
505	2023/5/16 21:17:40	268秒	链接	直接访问	123.125.33.137(北京-北京)	220912	四高一一班	15	49	49	6	6	5	4	1	3	1	1	1	1	1	1	1	1	1	1	1	1	1	1	1	1	1	1	1	1	1	1	1	1	1	1	1	1	1	1	1	1	1
507	2023/5/16 21:20:55	397秒	链接	直接访问	123.125.33.137(北京-北京)	08	w4	15	45	41	5	5	8	8	1	1	4	4	4	4	4	5	4	3	5	4	5	5	5	5	4	5	5	5	5	5	1	1	3	1	1	1	1	1	5	1	1	1	1
508	2023/5/16 21:21:16	326秒	链接	直接访问	123.125.33.137(北京-北京)	220906	四高一一班	15	50	47	5	5	4	1	1	2	5	5	5	5	5	5	5	5	5	5	1	1	1	5	1	1	1	1	1	5	2	1	5	3	1	2	1	5	4	5	5	5	5
509	2023/5/16 21:22:05	874秒	手机提交	直接访问	123.125.33.137(北京-北京)	2212	四高一四班	15	40	38	5	5	4	8	1	1	3	3	4	4	2	4	3	3	3	5	4	3	5	3	2	3	3	3	3	5	4	3	5	3	3	3	4	3	4	2	5	5	3
510	2023/5/16 21:22:15	721秒	手机提交	直接访问	123.125.33.137(北京-北京)	221202	W4	14	41	41	6	4	2	2	1	1	4	5	5	5	5	3	5	2	2	5	5	2	4	4	3	5	4	4	4	3	4	1	5	3	2	2	4	4	5	1	4	3	4
511	2023/5/16 21:23:28	568秒	手机提交	直接访问	114.254.3.247(北京-北京)	221218	四高一四班	15	54	53	6	5	1	1	1	7	4	4	5	4	5	4	5	5	5	5	5	5	5	5	5	5	5	5	5	5	1	1	4	1	1	1	1	1	1	1	1	1	1
512	2023/5/16 21:25:23	371秒	手机提交	直接访问	123.125.33.137(北京-北京)	221206	w4	15	50	45	3	4	1	1	1	5	5	4	4	4	1	2	2	2	4	4	4	4	4	4	3	4	3	2	4	4	2	2	4	2	2	2	2	2	2	2	4	4	2
513	2023/5/16 21:25:43	511秒	手机提交	直接访问	123.125.33.137(北京-北京)	221203	W4	15	50	40	5	5	1	4	1	1	2	2	5	4	3	1	5	5	4	5	5	4	4	4	3	5	4	3	5	5	1	2	4	1	2	2	1	4	4	4	4	1	3
514	2023/5/16 21:25:45	292秒	微信	N/A	123.125.33.137(北京-北京)	221220	四高一四班	15	43	50	3	3	8	8	2	5	3	3	3	3	3	3	3	3	3	3	4	4	4	4	4	4	4	4	4	4	3	2	3	2	2	2	2	2	2	2	3	4	2
515	2023/5/16 21:26:25	703秒	手机提交	直接访问	123.125.33.137(北京-北京)	221212	W4	15	42	42	5	5	2	2	1	4	3	4	3	3	1	5	5	1	5	5	5	5	5	5	1	5	5	1	5	5	3	1	3	1	1	1	1	1	2	1	1	4	1
516	2023/5/16 21:26:49	609秒	手机提交	直接访问	123.125.33.137(北京-北京)	221210	四高一四班	15	50	48	5	3	4	4	1	5	4	5	4	5	3	3	5	3	3	5	5	5	5	5	5	5	5	5	5	5	2	2	4	1	1	1	4	2	5	1	5	4	3
517	2023/5/16 21:27:38	411秒	微信	N/A	123.125.33.137(北京-北京)	14010142	四高一四班	15	51	49	3	5	4	4	1	4	5	5	5	5	5	5	5	1	5	5	5	5	5	5	5	5	5	5	5	5	2	1	4	1	1	3	1	1	2	1	5	2	1
518	2023/5/16 21:27:56	1053秒	手机提交	直接访问	123.125.33.137(北京-北京)	221205	四高一4班	16	49	47	5	6	2	2	1	1	5	5	5	4	5	5	4	1	1	5	5	5	5	5	4	4	5	1	1	4	2	1	4	1	1	1	1	1	4	1	1	1	1
519	2023/5/16 21:27:57	892秒	手机提交	直接访问	223.104.39.130(北京-北京)	221207	W4	15	49	42	5	5	3	8	1	7	5	3	4	4	2	5	3	4	3	4	2	4	3	4	1	2	3	4	1	4	3	2	5	2	2	3	3	4	4	1	3	3	2
521	2023/5/16 21:28:54	749秒	手机提交	直接访问	223.104.38.247(北京-北京)	21209	四高一四班	15	45	42	5	5	4	4	1	5	4	4	5	5	2	4	5	1	4	5	5	4	5	5	3	5	5	4	3	4	3	2	5	2	1	4	3	2	4	1	3	4	2
522	2023/5/16 21:29:26	589秒	链接	直接访问	123.125.33.137(北京-北京)	221009	四高一二班	14	50	45	5	5	2	2	1	2	1	4	2	5	3	2	4	3	5	4	5	5	4	3	4	5	5	4	4	4	1	1	4	3	1	1	1	2	2	1	2	4	1
523	2023/5/16 21:29:28	870秒	手机提交	直接访问	123.125.33.137(北京-北京)	221201	四高一4班	15	47	45	6	4	2	8	1	5	5	5	5	5	5	5	5	5	5	5	5	5	5	5	5	5	5	5	5	5	2	1	4	2	1	2	2	2	2	2	2	2	2
524	2023/5/16 21:29:51	889秒	手机提交	直接访问	123.125.33.137(北京-北京)	221215	四高一四班	16	52	50	5	3	6	8	1	3	4	4	5	3	3	3	5	2	5	5	3	4	4	4	2	3	4	3	5	5	4	3	5	4	3	2	4	3	4	1	2	2	3
525	2023/5/16 21:32:44	930秒	手机提交	直接访问	223.104.42.103(北京-北京)	221211	W4	15	51	52	5	4	4	4	1	1	4	5	5	5	2	5	5	5	5	5	5	5	5	5	1	5	5	5	5	5	2	1	3	1	1	2	1	2	3	2	3	2	1
526	2023/5/17 14:18:24	257秒	链接	直接访问	123.125.33.137(北京-北京)	200620	高三六班	19	50	47	5	5	8	8	1	4	5	5	5	5	5	5	5	5	5	5	5	5	5	5	5	5	5	5	5	5	1	1	1	1	1	1	1	1	1	1	1	1	1
527	2023/5/17 19:21:14	102725秒	链接	直接访问	123.125.33.137(北京-北京)	210913	G11C9	16	50	53	5	5	1	8	1	3	4	4	4	3	2	2	2	4	5	5	5	4	4	3	2	5	4	4	4	4	4	2	4	2	2	3	2	4	4	1	4	4	2
528	2023/5/17 20:46:57	556秒	微信	N/A	123.125.33.137(北京-北京)	220612	高一六班	16	55	50	6	6	8	1	1	1	5	5	5	5	5	5	5	4	4	4	5	5	5	5	5	5	5	4	4	4	1	1	3	1	1	1	3	3	3	1	2	3	3
529	2023/5/17 20:47:19	545秒	微信	N/A	123.125.33.137(北京-北京)	220603	高一六班	16	42	42	5	5	2	5	1	7	5	4	4	4	4	5	5	4	5	5	5	5	5	5	5	5	5	5	5	5	3	3	5	1	1	2	2	2	5	1	1	2	1
530	2023/5/17 20:47:34	190秒	微信	N/A	123.125.33.137(北京-北京)	220621	高一六班	15	62	60	5	5	1	2	1	7	4	4	4	4	4	4	4	4	4	4	4	4	4	4	4	4	4	4	4	4	4	4	4	4	4	4	4	4	4	4	4	4	4
531	2023/5/17 20:47:38	591秒	微信	N/A	123.125.33.137(北京-北京)	220617	高一六	16	45	40	6	5	8	8	2	3	1	1	1	1	1	1	1	1	1	1	5	5	5	5	5	5	4	2	4	1	1	1	3	1	1	1	1	1	2	1	1	1	1
532	2023/5/17 20:47:43	607秒	微信	N/A	117.136.38.197(北京-北京)	220615	高一六班	17	47	47	5	5	4	4	1	7	5	5	5	5	5	5	5	5	5	5	5	5	5	5	5	5	5	5	5	5	1	1	1	1	1	1	1	3	2	1	1	1	1
534	2023/5/17 20:51:41	692秒	微信	N/A	123.125.33.137(北京-北京)	18080330	高一六班	17	47	44	3	3	8	8	1	2	5	5	5	5	4	5	5	5	5	5	5	5	5	5	5	5	5	5	5	5	1	1	4	3	1	4	1	3	3	3	4	4	1
535	2023/5/17 20:52:02	453秒	微信	N/A	123.125.33.137(北京-北京)	220625	高一六班	16	47	40	6	4	4	8	1	6	2	3	4	4	3	4	5	4	4	3	4	4	4	4	4	5	4	4	3	4	2	2	4	3	2	4	3	3	4	3	4	4	3
536	2023/5/17 20:52:52	498秒	微信	N/A	123.125.33.137(北京-北京)	220624	高一六班	16	不知	不知	4	5	2	4	4	4	1	2	3	3	1	1	3	1	1	1	1	3	4	4	1	4	1	1	3	1	4	4	4	4	3	4	4	3	4	3	5	5	5
537	2023/5/17 20:53:17	559秒	微信	N/A	123.125.33.137(北京-北京)	220610	高一6	17	45	41	3	3	6	4	1	1	3	4	4	5	4	5	4	4	2	2	5	5	5	5	4	5	3	4	3	4	4	3	3	3	3	3	3	3	4	3	3	4	1
[truncated: 59 more columns]

## Sheet: 感知父母学业参与
1.爸爸试图了解我学校的老师。	2.爸爸知道我在学校过的怎么样。	3.爸爸会和我谈论我在学校学习相关的事情。	4.爸爸让我告诉他们在学校发生了什么。	5.在我需要帮助的时候，我的爸爸会指导我的作业。	6.爸爸会去参加家长会。	7.爸爸会和我一起花时间在与我学业相关的事情上。	8.当我需要的时候，我的爸爸会检查我的家庭作业。	9.爸爸会为我购买额外的作业或与学习相关的课外资料。	10.爸爸会和我讨论我的学业进展如何。	总数			1.妈妈试图了解我学校的老师。	2.妈妈知道我在学校过的怎么样。	3.妈妈会和我谈论我在学校学习相关的事情。	4.妈妈让我告诉他们在学校发生了什么。	5.妈妈需要帮助的时候，我的妈妈会指导我的作业。	6.妈妈会去参加家长会。	7.妈妈会和我一起花时间在与我学业相关的事情上。	8.妈妈需要的时候，我的妈妈会检查我的家庭作业。	9.妈妈会为我购买额外的作业或与学习相关的课外资料。	10.爸爸会和我讨论我的学业进展如何。	总数			父母总数
1	4	4	4	1	1	2	1	1	2	21			4	4	4	4	4	4	4	2	1	1	32			32
4	4	2	2	2	4	1	1	4	1	25			4	4	4	4	4	4	4	4	5	4	41			41
5	3	4	5	1	5	4	1	5	5	38			5	3	5	5	1	5	4	1	5	5	39			39
5	5	5	5	5	5	5	5	5	5	50			5	5	5	5	5	3	5	5	5	5	48			48
4	4	4	4	2	1	1	1	2	2	25			4	4	4	4	4	5	4	4	4	4	41			41
5	4	4	4	4	4	4	4	4	4	41			5	5	5	5	5	5	5	4	4	4	47			47
5	5	5	5	4	3	5	3	5	5	45			5	5	5	5	3	5	5	5	5	5	48			48
4	4	4	4	4	3	4	3	3	3	36			4	4	4	4	4	4	3	3	3	4	37			37
4	2	4	1	1	1	4	4	5	5	31			5	4	5	5	5	5	5	5	5	5	49			49
4	4	4	4	4	3	3	4	3	4	37			5	5	5	5	5	5	5	5	5	5	50			50
3	3	4	4	1	4	1	1	1	2	24			4	5	4	4	1	3	1	1	1	3	27			27
4	2	4	3	2	4	2	1	3	3	28			4	4	4	4	2	4	3	3	3	3	34			34
4	3	4	3	1	3	3	3	5	4	33			5	5	3	5	4	5	4	3	4	5	43			43
3	3	4	4	2	4	1	1	2	1	25			5	2	5	5	1	5	5	5	5	2	40			40
4	4	4	4	1	4	2	2	1	4	30			4	4	4	5	1	4	1	1	3	3	30			30
5	5	5	5	4	5	5	4	5	5	48			5	5	5	5	4	5	5	5	5	5	49			49
5	5	5	5	5	4	5	5	5	5	49			5	5	5	5	5	5	5	5	5	5	50			50
5	5	5	5	5	5	5	5	5	5	50			5	5	5	5	5	5	5	5	5	5	50			50
1	2	1	1	1	1	1	1	1	2	12			5	5	5	5	1	5	4	3	5	4	42			42
4	4	4	4	4	1	1	3	1	4	30			5	5	5	5	5	5	5	5	5	5	50			50
4	3	5	5	2	1	2	2	2	4	30			5	5	5	5	2	5	4	4	5	4	44			44
5	5	5	5	5	5	5	5	5	5	50			5	5	5	5	5	5	5	5	5	5	50			50
3	4	4	4	3	5	3	1	3	4	34			4	4	4	4	4	5	4	4	4	4	41			41
4	5	5	4	1	5	4	4	1	5	38			5	5	5	5	5	5	5	5	5	5	50			50
1	4	5	3	1	5	5	3	3	5	35			5	5	5	1	1	5	5	3	3	5	38			38
3	3	3	3	3	3	3	3	3	3	30			3	3	3	3	3	3	3	3	3	3	30			30
3	4	4	4	4	4	4	4	4	4	39			4	4	4	4	4	4	4	4	4	4	40			40
3	3	3	3	3	3	3	3	3	3	30			3	3	3	3	3	3	3	3	3	3	30			30
5	4	5	4	1	5	4	1	5	4	38			5	4	5	5	1	5	4	1	5	4	39			39
5	5	5	5	5	5	5	5	5	5	50			5	5	5	5	5	5	5	5	5	5	50			50
5	4	5	4	3	5	5	3	3	5	42			5	4	4	4	1	5	4	1	4	5	37			37
5	5	5	5	1	1	4	1	1	5	33			5	5	5	5	1	5	4	1	4	4	39			39
4	4	4	4	4	4	4	4	4	4	40			4	4	4	4	4	4	4	4	4	4	40			40
5	5	5	5	5	5	5	5	5	5	50			5	5	5	5	5	5	5	5	5	5	50			50
4	2	2	5	1	3	1	1	1	2	22			5	4	5	5	3	5	4	5	5	3	44			44
5	4	5	5	5	5	5	5	1	5	45			4	5	5	5	5	5	5	5	5	5	49			49
5	5	5	5	5	5	5	5	5	5	50			5	5	5	5	5	5	5	5	5	5	50			50
2	3	4	4	3	1	2	1	4	2	26			5	5	5	5	4	5	2	5	5	5	46			46
4	5	4	5	4	2	4	3	4	5	40			5	5	5	5	2	5	4	3	4	4	42			42
3	3	4	5	4	3	4	5	5	4	40			4	4	4	4	4	5	4	5	5	5	44			44
4	4	4	4	4	4	4	4	4	4	40			4	4	4	4	4	4	4	4	4	4	40			40
4	5	5	5	3	4	3	5	5	5	44			5	5	5	5	3	4	5	5	5	5	47			47
1	1	1	1	1	1	1	1	1	1	10			2	2	4	2	1	4	2	1	1	1	20			20
5	4	5	5	5	3	5	5	5	5	47			5	5	5	5	1	5	5	1	5	5	42			42
4	5	5	5	3	3	4	2	3	2	36			4	5	5	5	3	5	4	5	5	5	46			46
3	3	3	3	3	3	3	3	3	3	30			4	4	4	4	3	4	4	4	4	3	38			38
5	4	5	4	2	5	4	1	5	5	40			2	4	2	5	2	4	2	1	5	3	30			30
4	5	5	5	4	4	4	3	4	5	43			5	5	5	5	5	5	5	5	5	5	50			50
5	5	5	5	5	3	4	4	4	5	45			5	5	5	5	5	5	4	4	5	5	48			48
4	5	5	4	4	3	5	5	5	5	45			4	3	5	4	5	3	5	5	5	5	44			44
1	1	1	1	1	1	1	1	1	1	10			4	4	4	4	4	4	4	4	4	4	40			40
1	1	1	1	1	1	1	1	1	1	10			5	5	5	5	5	5	5	5	5	5	50			50
3	2	4	4	1	5	4	1	4	4	32			2	3	4	4	1	5	4	1	4	1	29			29
2	1	2	1	1	2	2	1	1	2	15			2	4	4	4	3	4	4	3	4	4	36			36
4	4	5	4	3	5	3	3	5	4	40			4	4	5	4	3	4	3	3	4	4	38			38
4	5	5	3	3	5	4	2	4	5	40			4	5	5	5	2	4	4	1	3	5	38			38
3	3	3	2	3	3	3	3	3	3	29			5	4	5	5	4	5	5	5	5	5	48			48
1	1	1	1	1	1	1	1	1	1	10			3	1	4	4	1	4	1	1	5	1	25			25
3	4	5	4	1	4	1	1	1	4	28			4	5	5	4	1	4	1	1	1	5	31			31
3	3	4	4	2	3	4	3	5	2	33			4	5	5	5	5	4	5	5	5	5	48			48
4	5	4	4	5	3	5	4	5	5	44			5	5	5	5	5	5	5	5	5	5	50			50
5	5	5	5	2	1	4	1	1	1	30			5	5	5	5	5	5	5	2	2	4	43			43
5	5	5	5	5	5	5	5	5	5	50			5	5	5	5	5	5	5	5	5	5	50			50
1	1	3	5	1	1	1	5	1	3	22			5	5	5	5	5	5	5	5	5	5	50			50
4	4	4	4	4	4	4	4	5	4	41			5	5	5	5	4	5	4	4	4	4	45			45
4	3	4	4	4	5	4	4	1	5	38			2	5	5	5	4	2	4	4	5	4	40			40
4	4	5	4	3	1	4	3	1	4	33			4	5	4	5	2	5	2	5	1	4	37			37
1	1	1	1	1	1	1	1	1	1	10			4	5	5	5	2	5	1	2	5	1	35			35
3	5	5	5	1	3	1	4	5	4	36			3	5	5	5	1	5	4	4	5	3	40			40
4	3	5	2	1	4	4	1	5	5	34			5	4	4	4	1	5	5	1	5	5	39			39
4	5	4	4	3	4	4	2	2	4	36			4	5	5	4	4	5	5	5	4	5	46			46
5	5	5	5	5	5	4	4	5	5	48			5	5	5	5	5	5	5	5	5	5	50			50
4	4	4	4	3	5	5	1	1	4	35			1	4	4	4	1	3	3	3	3	4	30			30
4	2	4	4	4	1	4	4	1	4	32			4	4	4	4	4	5	3	4	4	4	40			40
5	4	1	1	5	5	1	5	5	4	36			5	4	4	4	5	2	2	1	5	5	37			37
5	5	5	5	5	5	5	5	3	5	48			5	5	5	5	5	5	5	5	4	5	49			49
2	2	4	2	1	1	1	1	5	5	24			4	5	5	5	5	5	5	5	5	5	49			49
1	1	2	1	1	1	1	1	1	4	14			4	5	5	5	3	4	5	3	5	3	42			42
3	4	4	4	2	2	2	2	2	2	27			3	3	3	3	3	5	3	3	3	4	33			33
5	4	4	4	1	1	3	1	5	5	33			5	3	5	5	1	5	3	1	5	5	38			38
2	2	4	4	2	1	1	1	1	1	19			5	5	5	5	5	5	5	2	5	4	46			46
5	5	5	4	2	1	5	3	5	5	40			5	5	5	5	2	5	5	3	5	5	45			45
1	2	2	2	2	2	2	2	2	2	19			4	4	4	4	4	4	4	4	4	2	38			38
2	3	4	2	5	3	3	2	4	4	32			5	5	4	3	4	5	4	4	5	3	42			42
1	2	2	2	2	1	2	1	1	1	15			5	2	5	5	2	5	5	5	5	5	44			44
5	5	5	5	2	5	2	2	2	5	38			2	2	2	2	1	1	1	1	1	5	18			18
5	4	5	4	2	5	5	1	4	4	39			4	4	5	5	5	5	4	4	3	3	42			42
3	3	5	5	1	1	4	1	3	5	31			5	5	5	5	1	5	5	1	3	4	39			39
3	2	4	2	3	3	2	3	4	5	31			5	5	5	5	5	5	5	5	5	5	50			50
3	3	3	3	3	1	1	1	4	4	26			5	5	5	5	5	5	5	5	5	4	49			49
1	3	4	3	1	1	1	1	1	4	20			5	5	5	5	5	5	5	5	5	5	50			50
5	5	5	5	5	5	5	5	5	5	50			5	5	5	5	5	5	5	5	5	5	50			50
2	2	2	2	2	2	2	2	2	2	20			4	4	5	4	5	5	4	4	4	2	41			41
2	2	2	2	2	2	2	2	2	4	22			4	4	4	4	4	4	4	4	4	4	40			40
5	5	5	5	5	5	5	5	5	5	50			5	5	5	5	5	5	5	5	5	5	50			50
3	3	3	3	3	3	3	3	3	3	30			4	4	4	4	4	5	4	4	4	4	41			41
4	4	4	4	4	1	4	4	4	4	37			5	5	5	5	5	5	5	5	5	5	50			50
3	3	3	3	3	3	3	3	1	3	28			3	3	3	3	3	3	3	3	3	3	30			30
1	5	1	5	1	1	1	1	1	1	18			5	5	5	5	5	5	5	5	5	1	46			46
4	4	4	3	1	3	3	1	1	3	27			2	3	3	4	1	1	1	1	1	3	20			20
5	3	5	5	1	5	4	1	1	5	35			5	4	5	5	1	5	5	1	1	5	37			37
3	3	3	3	3	1	1	1	1	1	20			4	4	4	4	4	4	4	4	4	4	40			40
1	4	4	4	4	3	3	3	3	3	32			4	3	4	4	4	5	4	4	4	4	40			40
1	1	3	1	2	2	2	2	2	2	18			5	5	5	1	1	4	3	2	3	3	32			32
4	5	4	4	4	1	4	4	5	5	40			5	5	5	5	5	5	5	5	5	5	50			50
5	5	5	5	5	5	5	5	5	5	50			5	5	5	5	5	5	5	5	5	5	50			50
4	4	4	4	3	3	4	3	4	4	37			4	3	3	3	3	4	3	3	3	3	32			32
2	2	4	1	1	2	2	1	1	2	18			5	5	4	4	2	5	5	4	5	3	42			42
4	4	4	4	4	4	4	4	4	4	40			5	5	5	5	5	5	5	5	5	5	50			50
5	4	5	5	5	3	5	5	5	5	47			5	5	5	5	1	5	5	1	1	5	38			38
4	5	5	5	5	1	3	5	1	5	39			3	5	4	4	4	5	4	5	1	4	39			39
2	2	2	2	2	2	2	2	2	2	20			4	4	4	4	3	5	2	4	4	2	36			36
3	2	4	2	2	4	1	1	3	4	26			5	5	5	5	4	5	5	5	5	5	49			49
5	5	5	5	5	5	5	5	5	5	50			5	5	5	5	5	5	5	5	5	5	50			50
3	3	3	3	3	3	3	3	3	3	30			3	3	3	3	3	3	3	3	3	3	30			30
5	5	5	4	4	5	4	5	4	5	46			5	5	5	5	5	5	5	5	5	5	50			50
4	4	4	4	3	3	3	3	4	4	36			5	4	4	5	2	5	2	2	5	5	39			39
4	3	3	2	2	2	2	1	1	4	24			4	4	4	4	1	4	1	1	1	2	26			26
4	4	4	4	4	2	2	2	5	4	35			5	4	4	4	4	4	4	4	4	4	41			41
3	3	4	4	1	1	1	1	1	1	20			4	4	1	1	1	4	1	1	4	1	22			22
4	4	4	4	4	4	4	4	4	4	40			4	4	4	4	4	4	4	4	4	4	40			40
5	5	5	5	1	5	5	5	5	5	46			5	5	5	5	1	5	5	5	5	5	46			46
4	5	4	4	2	2	4	2	5	2	34			5	5	5	5	5	5	5	5	5	5	50			50
3	5	4	3	1	1	3	1	1	1	23			4	5	5	5	3	5	1	1	1	1	31			31
4	4	4	4	1	5	1	1	4	4	32			4	5	5	5	1	2	1	1	4	4	32			32
4	4	3	4	4	4	4	3	2	4	36			4	4	4	4	4	5	4	4	4	4	41			41
3	3	3	4	1	2	1	1	4	4	26			4	4	4	4	1	4	1	1	4	4	31			31
4	5	4	4	1	5	3	1	1	4	32			5	5	5	3	1	5	5	4	5	4	42			42
4	4	4	4	3	4	4	4	4	4	39			4	4	4	4	3	4	3	4	4	4	38			38
5	5	5	5	5	5	5	5	5	5	50			5	5	5	5	5	5	5	5	5	5	50			50
2	3	4	4	4	1	4	4	2	4	32			4	5	5	5	5	5	5	3	5	4	46			46
4	4	4	3	3	3	4	4	5	5	39			4	4	4	4	4	5	4	4	5	4	42			42
3	3	3	3	3	3	3	3	3	3	30			3	3	3	3	3	5	3	3	3	3	32			32
5	5	5	5	5	5	5	5	5	5	50			5	5	5	5	5	5	5	5	5	5	50			50
5	2	5	5	4	4	4	4	4	4	41			5	5	5	5	2	5	5	5	5	5	47			47
3	3	3	3	3	3	1	1	1	1	22			5	5	5	5	1	5	4	3	2	1	36			36
5	5	5	5	5	5	5	5	5	5	50			5	5	5	5	5	5	5	5	5	5	50			50
5	5	4	4	2	2	4	1	3	3	33			4	4	4	4	2	4	3	2	3	4	34			34
4	4	4	4	4	4	4	4	4	4	40			4	4	4	4	4	4	4	4	4	4	40			40
2	2	4	2	5	2	4	1	2	5	29			5	5	5	5	3	5	5	5	4	5	47			47
4	4	4	4	4	4	4	4	4	4	40			4	4	4	4	4	4	4	4	4	4	40			40
3	4	5	4	2	5	4	4	5	4	40			4	5	5	5	2	2	2	2	4	5	36			36
3	4	4	4	3	4	3	3	3	3	34			4	4	4	4	4	5	4	4	4	4	41			41
4	4	4	4	2	2	4	2	4	4	34			4	4	4	4	2	4	4	2	4	4	36			36
4	4	3	4	4	4	4	4	4	4	39			5	4	4	4	4	5	4	4	4	4	42			42
3	3	2	3	3	3	3	3	4	5	32			5	4	5	4	3	5	5	5	5	5	46			46
5	4	4	4	4	5	5	5	5	4	45			4	4	5	5	4	4	5	5	5	5	46			46
4	4	4	2	1	4	4	1	1	1	26			4	4	4	4	1	4	2	1	1	2	27			27
4	4	4	4	4	1	4	4	4	4	37			4	4	4	4	4	4	4	4	4	4	40			40
4	4	5	5	2	5	1	4	2	4	36			5	4	4	4	4	5	4	4	4	4	42			42
5	5	5	5	4	3	5	5	5	5	47			5	5	5	5	5	5	5	5	5	5	50			50
5	2	4	1	2	3	4	3	5	5	34			5	5	5	5	5	5	5	5	5	5	50			50
1	1	1	1	1	1	1	1	1	1	10			4	4	4	4	2	5	2	4	3	1	33			33
5	5	5	5	2	2	5	5	5	5	44			5	5	5	5	2	5	5	2	5	5	44			44
5	5	4	5	4	3	5	4	5	5	45			5	5	5	5	5	5	5	4	5	5	49			49
3	3	4	2	1	3	3	1	3	4	27			5	4	4	3	1	5	4	1	4	5	36			36
5	5	5	5	4	5	4	4	5	5	47			5	5	5	5	4	5	4	4	5	5	47			47
5	4	5	4	5	5	5	5	5	5	48			5	4	4	5	5	5	4	4	5	5	46			46
4	4	4	3	3	5	4	3	3	5	38			3	4	4	3	3	4	4	3	3	4	35			35
3	3	3	3	3	4	3	3	3	3	31			5	5	5	5	5	5	5	5	5	3	48			48
4	4	4	4	4	4	4	4	4	4	40			4	4	4	4	4	4	4	4	4	4	40			40
3	3	3	3	3	3	3	3	3	3	30			3	3	3	3	2	5	2	2	5	4	32			32
3	3	3	3	3	3	3	3	3	3	30			3	3	3	3	3	3	3	3	3	3	30			30
3	3	3	3	3	3	3	3	3	3	30			3	3	3	3	3	3	3	3	3	3	30			30
3	3	5	5	3	1	3	3	5	5	36			4	3	5	5	3	5	3	3	5	5	41			41
3	3	3	3	3	3	3	3	4	3	31			3	3	3	3	3	3	3	3	3	3	30			30
2	5	5	2	5	1	4	4	2	4	34			5	5	5	5	5	5	5	5	5	4	49			49
1	4	4	2	1	1	1	1	1	4	20			5	5	5	5	1	5	1	1	1	4	33			33
1	1	4	1	2	5	4	1	5	4	28			4	2	4	2	2	4	2	2	2	4	28			28
4	5	5	5	1	5	5	5	5	5	45			4	5	5	5	5	1	4	5	5	5	44			44
4	4	4	4	2	3	5	3	4	4	37			5	4	5	5	5	5	5	4	4	4	46			46
4	4	4	5	5	5	5	3	4	5	44			5	5	5	5	5	5	3	3	2	4	42			42
1	3	5	5	2	1	1	1	1	4	24			4	4	4	5	2	5	2	1	2	3	32			32
4	4	4	3	2	5	4	4	3	3	36			5	5	5	3	2	5	4	4	5	4	42			42
5	5	5	5	4	2	4	1	5	5	41			5	5	5	5	3	5	4	4	5	5	46			46
5	5	5	1	5	5	5	5	5	5	46			5	5	5	1	5	5	5	5	5	5	46			46
4	4	5	4	4	4	5	1	5	5	41			5	5	5	5	5	5	5	1	5	5	46			46
4	4	4	4	3	2	4	5	3	5	38			4	4	4	4	4	4	4	4	4	4	40			40
3	3	4	2	2	4	2	2	4	4	30			4	2	4	4	2	4	4	4	4	4	36			36
3	4	2	2	2	5	4	4	4	2	32			3	4	4	2	2	4	2	2	2	2	27			27
1	1	2	1	1	1	1	1	1	1	11			4	5	2	2	1	4	2	1	4	1	26			26
4	4	4	4	4	4	4	4	2	4	38			4	4	4	4	4	4	4	4	4	4	40			40
4	4	4	4	4	4	4	4	4	4	40			4	4	4	4	4	4	4	4	4	4	40			40
4	4	5	4	3	2	4	3	4	4	37			5	4	5	4	3	5	4	4	5	4	43			43
3	3	3	3	3	1	4	3	5	4	32			4	4	3	3	3	3	3	3	5	4	35			35
1	5	1	1	1	1	4	1	5	4	24			4	5	5	5	1	5	5	1	5	5	41			41
5	5	5	5	3	5	5	3	3	5	44			3	5	5	5	3	2	3	4	5	5	40			40
3	4	4	4	2	4	4	1	1	4	31			5	5	5	5	1	5	2	1	1	4	34			34
3	3	3	3	3	5	3	3	3	3	32			3	3	3	3	3	5	3	3	3	3	32			32
5	5	5	5	5	5	5	5	5	5	50			5	5	5	5	5	5	5	5	5	5	50			50
3	3	3	2	1	2	3	2	4	4	27			4	3	3	4	2	4	3	3	3	3	32			32
4	3	5	1	1	5	1	1	1	4	26			4	5	5	5	4	4	4	4	4	1	40			40
5	5	5	5	5	5	5	5	5	5	50			5	5	5	5	5	5	5	5	5	5	50			50
3	4	4	1	1	5	5	1	1	4	29			5	4	4	1	1	5	4	1	5	4	34			34
4	4	4	4	1	4	4	1	1	4	31			4	4	4	4	1	4	4	1	1	4	31			31
4	5	5	5	1	1	4	2	4	5	36			5	5	5	5	1	5	5	4	4	5	44			44
5	4	4	4	3	5	4	3	3	3	38			5	5	5	5	3	5	4	3	3	5	43			43
5	5	2	5	1	3	1	1	5	2	30			5	5	5	5	5	5	5	5	5	2	47			47
3	4	4	3	3	2	2	2	2	3	28			4	4	4	4	3	5	2	2	4	4	36			36
5	5	5	5	5	5	5	5	5	5	50			5	5	5	5	5	5	5	5	5	5	50			50
3	3	3	3	3	3	3	3	3	3	30			5	5	5	5	3	5	5	3	5	3	44			44
1	5	5	1	5	5	5	5	1	5	38			5	5	5	1	5	5	5	5	3	5	44			44
5	5	5	5	4	5	5	5	5	5	49			5	5	5	5	5	5	5	5	5	5	50			50
5	5	5	5	3	3	4	4	4	4	42			5	5	5	5	5	5	5	5	5	5	50			50
3	4	5	1	1	3	3	4	3	4	31			4	4	3	4	1	3	3	3	3	4	32			32
5	5	5	5	1	5	4	1	3	4	38			5	5	5	5	1	5	4	1	3	4	38			38
4	4	4	1	2	1	2	1	1	4	24			4	5	5	3	2	5	4	2	2	2	34			34
1	2	1	1	1	5	1	1	3	3	19			4	4	5	4	1	5	3	1	5	1	33			33
5	5	5	5	3	5	4	4	2	5	43			5	5	5	5	5	5	5	5	1	4	45			45
4	5	2	1	1	5	2	1	1	2	24			2	3	1	1	1	1	1	1	1	1	13			13
4	4	4	3	4	5	2	4	4	4	38			4	4	5	4	5	5	4	4	5	4	44			44
5	5	5	5	1	3	1	1	1	5	32			5	5	5	5	1	5	5	3	5	5	44			44
3	4	5	4	1	2	1	1	4	4	29			5	5	5	5	1	5	2	1	5	5	39			39
3	4	4	4	1	1	1	1	2	4	25			5	5	5	5	2	5	2	1	2	2	34			34
3	3	4	5	1	1	1	1	1	2	22			4	3	4	4	1	2	1	1	1	3	24			24
3	3	2	3	2	2	2	2	2	4	25			4	4	4	4	3	5	5	5	5	5	44			44
1	1	1	1	1	1	1	1	1	1	10			5	5	5	5	5	5	5	5	5	5	50			50
3	4	4	4	3	2	4	2	5	4	35			4	4	4	4	4	5	5	5	5	4	44			44
5	5	5	5	2	4	4	4	3	5	42			5	5	5	5	2	5	5	4	4	5	45			45
3	2	4	2	3	4	2	1	2	1	24			5	5	5	4	3	5	4	3	5	4	43			43
1	4	4	2	5	1	5	4	1	4	31			5	5	5	5	2	5	2	2	2	5	38			38
5	5	5	5	5	5	5	5	5	5	50			5	5	5	5	5	5	5	5	5	5	50			50
5	5	5	4	3	5	5	3	5	5	45			5	5	5	4	3	5	5	3	5	5	45			45
5	5	5	5	5	5	5	5	5	5	50			5	5	5	5	5	5	5	5	5	5	50			50
5	5	4	4	2	1	5	3	3	5	37			5	5	5	5	2	5	5	4	5	5	46			46
3	5	4	4	2	4	2	1	1	1	27			3	3	3	3	1	3	3	3	4	3	29			29
4	5	5	4	5	5	5	2	5	4	44			4	4	4	4	2	5	5	2	4	4	38			38
3	4	5	2	1	1	1	1	1	1	20			5	5	5	4	1	5	4	1	4	5	39			39
2	4	4	4	2	3	2	5	5	3	34			5	5	4	4	5	5	4	5	5	4	46			46
4	5	5	4	2	4	4	2	2	4	36			5	5	4	4	2	5	5	4	4	4	42			42
1	1	1	1	1	4	1	5	5	5	25			3	3	4	4	5	4	1	5	5	5	39			39
4	5	5	4	2	4	4	2	5	4	39			4	5	5	4	2	5	4	2	5	4	40			40
5	5	5	5	5	5	5	5	5	5	50			5	5	5	5	4	5	5	5	5	5	49			49
4	4	4	4	4	4	4	4	4	4	40			4	4	4	4	4	4	4	4	4	4	40			40
5	4	5	4	1	5	1	4	4	4	37			5	5	5	5	1	5	1	1	4	4	36			36
2	3	4	2	2	4	1	1	1	4	24			4	4	4	4	2	4	2	1	1	2	28			28
5	5	5	5	4	5	5	4	5	5	48			5	5	5	5	3	5	5	5	5	5	48			48
5	3	5	5	4	5	5	5	5	5	47			4	3	5	5	2	1	4	3	3	5	35			35
1	4	2	2	1	1	1	1	1	1	15			5	5	5	5	2	5	5	2	5	3	42			42
5	5	5	5	5	5	5	5	5	5	50			5	5	5	5	5	5	5	5	5	5	50			50
4	5	5	5	3	4	5	3	5	5	44			4	5	5	5	3	4	4	3	5	5	43			43
4	5	4	5	1	4	1	1	3	4	32			5	5	5	5	1	5	1	1	4	4	36			36
1	1	1	1	1	1	1	1	1	1	10			4	3	2	2	1	5	2	1	5	1	26			26
5	4	5	4	2	3	5	2	5	5	40			5	5	5	5	2	5	5	2	4	5	43			43
4	5	4	4	5	4	4	4	5	4	43			4	5	4	4	4	4	4	4	4	5	42			42
5	5	5	5	5	5	5	5	5	5	50			5	5	5	5	5	5	5	5	5	5	50			50
5	5	5	5	5	5	5	5	5	5	50			5	5	5	5	5	5	5	5	5	5	50			50
5	5	5	4	4	5	5	4	5	5	47			5	5	5	5	4	5	5	5	5	5	49			49
3	4	5	4	5	5	5	5	5	5	46			5	5	5	5	5	5	5	5	5	5	50			50
4	4	4	4	4	4	4	4	4	4	40			4	4	4	4	4	4	4	4	4	4	40			40
1	5	5	5	5	3	3	3	5	5	40			5	5	5	5	5	3	5	5	5	5	48			48
5	3	5	5	5	5	3	3	5	5	44			5	5	5	5	5	5	5	5	5	5	50			50
3	4	4	4	2	4	4	3	4	4	36			4	4	4	4	3	4	4	3	4	4	38			38
5	5	5	5	5	3	5	5	4	5	47			5	5	5	5	5	5	5	5	4	5	49			49
2	4	2	1	3	1	3	3	3	3	25			4	5	3	3	2	4	3	4	4	4	36			36
4	3	4	3	4	3	3	4	4	3	35			5	4	5	5	4	5	4	4	5	3	44			44
4	4	5	5	5	5	4	5	5	5	47			5	4	5	5	4	5	5	5	5	5	48			48
3	4	3	4	4	4	4	4	4	4	38			4	4	4	4	4	4	4	4	4	4	40			40
3	3	4	4	4	4	4	4	4	4	38			4	4	4	4	4	4	4	4	4	4	40			40
3	3	3	3	3	3	3	3	3	3	30			3	3	3	3	3	3	3	3	3	3	30			30
4	4	5	4	3	1	2	1	1	4	29			5	5	5	5	5	5	5	5	5	5	50			50
1	2	4	1	1	1	1	1	1	5	18			5	5	5	5	5	5	5	5	5	5	50			50
3	3	5	5	5	5	5	5	5	5	46			5	5	5	5	5	5	5	5	5	5	50			50
4	4	2	2	3	3	3	3	3	3	30			3	3	3	3	3	3	3	2	3	4	30			30
3	4	4	4	3	3	3	3	5	3	35			5	5	5	5	4	5	5	5	5	4	48			48
4	5	5	5	1	1	5	5	5	5	41			5	4	4	4	4	5	4	5	5	5	45			45
1	4	4	5	1	5	1	1	1	4	27			1	1	1	1	1	1	1	1	1	4	13			13
1	1	2	2	3	3	3	3	3	3	24			5	5	5	5	5	5	5	5	5	5	50			50
2	3	2	4	2	1	1	1	1	1	18			5	5	5	5	5	5	5	5	5	2	47			47
2	2	5	5	2	1	1	1	1	3	23			5	2	5	5	1	5	4	1	3	3	34			34
2	2	2	2	2	2	2	2	1	2	19			5	5	5	5	2	5	4	4	2	2	39			39
4	4	4	4	2	4	4	2	4	4	36			4	4	4	4	2	4	4	2	4	4	36			36
5	4	5	4	4	5	5	5	4	5	46			5	4	5	4	5	5	5	5	5	5	48			48
4	2	5	4	4	3	5	4	5	5	41			4	2	5	4	4	5	5	5	5	5	44			44
3	4	4	2	2	2	2	2	2	4	27			5	5	4	2	1	5	4	1	4	3	34			34
3	3	4	5	5	3	5	3	5	5	41			4	4	5	5	4	5	5	5	5	4	46			46
5	5	5	5	5	5	5	5	5	5	50			5	5	5	5	5	5	5	5	5	5	50			50
4	1	5	5	1	5	1	1	1	5	29			5	1	5	5	1	5	1	1	4	5	33			33
3	4	3	3	1	2	4	1	1	1	23			5	5	5	5	2	5	5	2	2	1	37			37
2	2	2	2	2	2	2	2	2	2	20			4	4	4	4	4	4	4	2	4	2	36			36
5	5	5	5	5	5	5	5	5	5	50			5	5	5	5	5	5	5	5	5	5	50			50
3	4	4	3	2	4	4	2	4	4	34			4	4	3	4	2	3	2	2	4	3	31			31
5	4	3	4	1	1	1	5	5	5	34			5	3	5	5	5	5	5	5	5	5	48			48
3	2	2	2	1	1	1	1	4	1	18			4	4	3	3	1	5	3	1	3	1	28			28
1	5	4	4	1	2	2	3	5	4	31			5	5	5	5	5	5	5	5	5	5	50			50
4	4	4	3	1	4	2	2	2	4	30			4	4	4	4	2	4	4	4	4	4	38			38
1	1	2	1	1	5	3	1	1	2	18			3	3	5	2	1	5	3	1	1	3	27			27
3	3	5	5	5	5	2	1	1	1	31			5	5	5	5	1	5	1	1	1	4	33			33
4	4	4	3	4	5	4	1	4	2	35			5	5	2	4	4	5	5	4	3	3	40			40
2	1	2	2	1	2	1	1	4	1	17			5	4	5	5	4	5	5	4	5	4	46			46
4	3	3	2	1	1	1	1	1	2	19			4	4	4	4	1	5	5	1	1	1	30			30
3	2	2	2	2	2	2	2	2	4	23			5	1	4	5	2	5	2	4	4	4	36			36
1	5	5	3	4	5	5	5	4	5	42			1	5	1	4	1	1	1	1	3	2	20			20
4	4	5	4	4	3	4	4	4	4	40			5	5	5	5	4	4	4	4	4	4	44			44
4	4	5	4	3	3	5	5	5	5	43			4	4	5	4	3	4	5	5	4	5	43			43
1	1	1	1	1	1	1	1	1	1	10			1	1	1	1	1	1	1	1	1	1	10			10
3	4	5	5	3	1	2	1	4	4	32			5	5	5	5	5	5	4	5	4	3	46			46
1	1	1	1	1	1	1	1	1	1	10			5	5	5	5	5	5	5	5	5	5	50			50
5	5	5	5	5	2	5	5	5	5	47			5	5	5	5	5	5	5	5	5	5	50			50
3	4	4	4	2	2	2	2	2	2	27			5	5	4	5	4	5	5	4	4	4	45			45
5	5	5	5	5	5	5	5	5	5	50			5	5	5	5	5	5	5	5	5	5	50			50
3	3	2	4	1	4	1	1	1	4	24			4	2	1	5	1	4	1	1	1	1	21			21
3	4	2	2	1	2	4	2	2	2	24			5	5	5	5	3	5	4	3	4	2	41			41
4	5	5	5	5	1	5	2	5	5	42			4	5	5	5	5	5	5	5	5	5	49			49
3	3	3	4	1	2	1	1	2	4	24			2	2	2	2	1	5	5	3	4	4	30			30
5	5	5	5	5	1	4	4	4	5	43			5	5	5	5	5	5	5	5	5	5	50			50
5	5	5	5	4	5	4	4	3	4	44			5	5	4	4	4	5	4	4	4	4	43			43
4	4	4	4	4	4	4	4	4	4	40			4	4	4	4	4	4	4	4	4	4	40			40
5	5	5	5	5	5	5	5	5	5	50			5	5	5	5	5	5	5	5	5	5	50			50
1	1	1	1	1	1	1	1	1	1	10			5	5	5	5	1	5	1	1	4	1	33			33
5	5	5	5	1	4	5	4	1	5	40			5	5	5	5	2	5	5	5	1	5	43			43
4	4	1	1	1	3	1	1	5	1	22			5	4	4	4	1	5	1	1	5	4	34			34
3	3	3	3	3	3	3	3	3	3	30			4	4	4	4	1	5	1	4	4	3	34			34
1	1	1	1	1	2	1	1	1	1	11			5	5	5	4	1	4	1	1	1	1	28			28
4	4	4	4	1	1	1	1	1	1	22			2	2	1	1	1	1	1	1	1	1	12			12
5	5	5	5	5	5	5	5	5	5	50			5	5	5	5	5	5	5	5	5	5	50			50
5	5	5	5	3	3	4	4	5	5	44			5	5	5	5	3	5	5	5	5	5	48			48
4	4	4	2	1	1	1	1	1	2	21			5	5	5	5	5	5	5	5	5	4	49			49
5	5	5	5	5	5	5	5	5	5	50			5	5	5	5	5	5	5	5	5	5	50			50
4	2	4	2	4	4	4	3	2	4	33			3	2	4	3	2	3	4	3	4	4	32			32
5	5	5	5	5	5	5	5	5	5	50			5	5	5	5	5	5	5	5	5	5	50			50
5	5	5	5	4	5	5	5	3	5	47			5	5	5	5	5	5	5	5	5	5	50			50
4	4	4	5	1	5	4	1	5	4	37			5	5	5	5	5	5	5	1	5	5	46			46
5	5	5	5	5	5	5	5	5	5	50			5	5	5	5	5	5	5	5	5	5	50			50
3	3	4	2	2	3	3	3	3	3	29			4	3	2	2	2	4	3	3	2	3	28			28
3	3	3	3	3	3	3	3	3	3	30			4	4	4	4	4	4	4	4	4	4	40			40
1	1	1	1	1	1	1	1	1	1	10			5	5	5	5	5	5	5	5	5	1	46			46
1	5	3	1	1	1	1	1	1	1	16			4	5	5	4	1	5	3	1	1	1	30			30
5	5	5	5	4	5	5	1	5	5	45			5	5	5	5	5	5	5	4	5	5	49			49
5	5	5	5	5	5	5	5	5	5	50			5	5	5	5	5	5	5	5	5	5	50			50
2	2	2	2	1	3	2	4	4	1	23			4	4	4	4	1	4	4	4	4	4	37			37
2	4	4	4	4	4	3	4	5	4	38			4	4	5	5	3	5	5	4	3	5	43			43
5	5	5	5	1	4	3	5	5	5	43			5	5	5	5	5	5	5	5	5	5	50			50
5	5	5	5	1	5	5	3	5	5	44			3	5	3	3	3	3	3	3	3	5	34			34
4	4	4	4	3	4	4	3	4	4	38			4	4	4	4	3	4	4	3	4	4	38			38
5	5	4	4	1	4	4	1	5	5	38			5	5	5	5	2	5	5	5	5	5	47			47
3	3	3	3	3	3	3	3	3	3	30			3	3	3	3	3	3	3	3	3	3	30			30
5	5	5	5	5	5	5	1	5	5	46			5	5	5	5	5	5	5	1	5	5	46			46
2	4	4	2	1	5	5	1	1	2	27			5	4	5	4	1	5	4	1	1	2	32			32
3	3	3	3	3	3	3	3	3	3	30			3	3	3	3	3	3	3	3	3	3	30			30
3	5	5	4	2	2	3	3	3	5	35			5	5	5	4	3	5	3	3	3	5	41			41
3	3	3	3	3	3	3	3	3	3	30			5	5	5	5	5	5	5	5	5	5	50			50
3	3	3	3	3	3	3	3	3	3	30			3	3	3	3	3	3	3	3	3	3	30			30
2	2	2	2	1	1	1	1	1	4	17			5	5	4	4	1	4	2	1	1	1	28			28
5	5	5	5	5	5	5	5	5	5	50			5	5	5	5	5	5	5	5	5	5	50			50
5	4	5	2	1	4	5	1	1	4	32			4	2	1	2	1	1	1	1	4	2	19			19
3	4	4	4	1	3	2	1	4	4	30			5	5	5	5	1	5	4	1	4	4	39			39
5	5	5	5	5	5	5	5	4	5	49			5	5	5	5	5	5	5	5	5	5	50			50
5	5	5	5	5	5	5	5	5	5	50			5	5	5	5	5	5	5	5	5	5	50			50
3	1	1	1	1	4	1	1	2	1	16			4	1	2	2	1	4	4	1	4	2	25			25
1	1	5	1	2	1	1	1	4	4	21			5	5	5	5	5	5	5	5	5	5	50			50
3	3	3	3	3	3	3	3	3	3	30			4	4	2	2	3	2	1	1	1	1	21			21
5	5	5	5	3	5	4	4	5	5	46			4	4	4	4	2	5	4	2	4	5	38			38
2	3	4	3	1	4	4	3	1	5	30			5	5	5	5	1	5	4	5	5	4	44			44
4	5	5	5	5	5	5	5	5	5	49			5	5	5	5	5	5	5	5	5	5	50			50
5	4	4	4	3	2	3	4	5	5	39			5	5	3	5	3	5	5	5	5	5	46			46
3	3	3	3	1	4	4	3	3	3	30			3	3	4	4	2	4	4	3	3	3	33			33
4	5	5	5	5	4	5	5	5	5	48			5	5	5	5	5	5	5	5	5	5	50			50
3	4	4	4	2	3	1	3	5	5	34			5	5	5	5	2	5	3	2	5	5	42			42
4	2	4	4	1	2	2	2	2	4	27			4	4	4	4	1	4	1	1	1	4	28			28
3	4	4	5	3	5	3	2	2	2	33			4	4	5	5	2	5	3	4	2	3	37			37
5	5	5	5	5	5	5	5	5	5	50			5	5	5	5	5	5	5	5	5	5	50			50
4	3	3	2	1	4	2	1	1	2	23			5	4	4	1	1	5	2	1	1	2	26			26
5	4	5	5	3	5	4	3	3	5	42			5	4	5	4	2	5	3	3	3	5	39			39
2	4	3	3	2	5	3	1	3	4	30			4	4	4	4	2	4	4	4	4	4	38			38
3	4	4	4	3	4	4	3	3	5	37			4	4	4	4	4	4	4	4	4	5	41			41
3	3	1	3	1	3	1	3	1	1	20			4	3	4	2	1	3	2	2	2	3	26			26
5	5	5	5	4	5	5	4	4	5	47			4	4	4	3	4	5	4	5	4	4	41			41
4	4	4	2	1	5	2	1	4	4	31			5	5	5	5	1	5	4	1	4	4	39			39
5	5	4	5	3	5	3	5	2	5	42			5	5	5	5	5	5	5	5	5	5	50			50
3	4	4	5	2	2	4	1	4	4	33			4	4	4	4	1	5	3	1	4	4	34			34
5	4	5	5	5	5	5	5	5	5	49			5	5	5	5	3	4	5	5	5	5	47			47
5	5	5	5	5	5	5	5	5	5	50			5	5	5	5	5	5	5	5	5	5	50			50
4	4	5	5	2	1	2	2	5	5	35			5	5	5	5	2	5	2	2	4	5	40			40
4	4	4	4	4	4	4	4	4	4	40			4	4	4	4	4	4	4	4	4	4	40			40
5	5	5	5	5	5	5	3	3	5	46			5	5	5	5	5	5	5	5	5	5	50			50
5	5	5	5	5	5	5	5	5	5	50			5	5	5	5	5	5	5	5	5	5	50			50
4	4	3	3	4	1	4	1	1	4	29			5	5	2	5	1	5	3	1	1	5	33			33
1	1	1	1	1	1	1	1	1	1	10			5	5	5	5	5	5	5	5	5	1	46			46
4	4	5	5	5	5	5	5	5	5	48			4	5	5	5	5	5	5	5	5	5	49			49
2	2	4	5	1	1	1	1	2	1	20			5	5	5	5	1	5	2	1	4	4	37			37
2	4	5	4	2	2	4	1	4	5	33			5	5	4	4	1	5	2	2	2	4	34			34
1	1	1	1	1	1	1	1	1	1	10			1	1	1	1	1	1	1	1	1	1	10			10
4	4	4	4	4	5	4	3	5	4	41			5	5	5	5	4	5	5	5	5	5	49			49
5	5	5	5	5	5	5	5	5	5	50			1	1	1	5	1	1	1	1	1	5	18			18
3	3	4	4	2	4	3	3	3	5	34			4	3	5	3	2	3	3	3	3	5	34			34
4	5	5	5	5	3	5	2	2	5	41			5	2	4	4	3	5	4	4	4	3	38			38
4	4	5	4	5	4	5	5	5	5	46			5	5	5	5	5	5	5	5	5	5	50			50
5	4	4	4	1	2	2	2	4	4	32			4	4	4	4	3	4	3	2	4	4	36			36
2	2	5	4	3	1	5	5	4	5	36			5	4	4	4	3	5	4	3	5	5	42			42
3	3	3	3	3	3	3	3	3	3	30			4	4	4	4	4	4	4	4	4	4	40			40
3	4	3	3	1	5	5	1	5	5	35			5	5	5	5	1	5	5	1	5	5	42			42
4	5	4	5	3	3	5	3	3	5	40			5	5	5	5	5	5	5	5	5	5	50			50
5	5	5	5	5	5	5	1	5	5	46			5	5	5	5	5	5	5	5	5	5	50			50
5	5	5	4	5	5	4	1	1	5	40			5	5	5	5	4	4	5	1	1	4	39			39
5	3	4	4	2	5	3	4	3	4	37			2	4	3	4	1	2	3	4	1	4	28			28
4	4	5	5	2	4	5	1	4	5	39			5	4	5	5	3	5	5	4	3	4	43			43
1	4	2	5	3	2	4	3	5	4	33			5	5	4	3	4	5	5	4	4	4	43			43
5	5	5	5	5	5	5	5	5	5	50			5	5	5	5	5	5	5	5	5	5	50			50
4	4	5	3	3	3	5	2	5	5	39			3	4	4	4	2	3	4	3	5	5	37			37
4	5	5	5	2	5	5	5	5	5	46			5	5	5	5	1	5	5	5	5	5	46			46
5	5	5	5	5	5	5	5	5	5	50			5	5	5	5	5	5	5	5	5	5	50			50
4	4	4	3	2	2	2	4	5	5	35			5	4	4	3	2	5	4	4	4	4	39			39
5	5	5	5	5	5	5	4	4	4	47			5	5	5	5	5	5	5	4	4	4	47			47
5	4	4	4	4	5	5	4	5	5	45			5	5	5	5	5	5	5	5	5	5	50			50
4	4	4	4	4	4	4	4	4	4	40			4	4	4	4	4	4	4	4	4	4	40			40
1	1	1	1	1	1	1	1	1	1	10			5	5	5	5	5	5	4	2	4	1	41			41
5	5	5	5	5	5	5	5	5	5	50			5	5	5	5	5	5	5	5	5	5	50			50
5	5	5	5	4	5	5	5	5	5	49			5	5	5	5	5	5	5	5	5	5	50			50
2	3	4	4	3	4	5	4	4	3	36			4	4	4	4	4	5	4	4	3	4	40			40
1	2	3	3	1	1	3	1	1	1	17			1	3	4	4	1	4	1	1	3	1	23			23
3	4	4	5	4	5	4	4	2	2	37			5	5	5	5	4	5	3	4	3	4	43			43
									平均数	34.5146												平均数	34.5146		平均数	34.5146

## Sheet: 感知父母学业压力量表
1.我的父母强迫我在学校取得成功。	2.我的父母认为我不应该做任何除学习以外的事情。	3.我的父母对我有很高的期望。	4.我的父母容忍不了我的失败。	5.我的父母限制我除了学习以外的任何活动。	6.我的父母得希望，超出我的能力之外。	7.我的父母总是让我觉得必须在学校取得成功。	8.我的父母不希望我把时间花在学习以外的事情上。	9.我的父母总是希望我在学校取得更多的成绩。	10.我的父母不让我去见学习成绩低得朋友。	11.如果我不能取得好的成绩，我就害怕我父母得反应。	12.如果我考试不及格，我的父母就指责我学习不够努力。	13.当我关心学习以外的事情时，我的父母对我很生气。	14.因为我父母的压力，我感到室息。	15.当我和父母谈论我的考试成绩时，我很紧张。	16.我的父母制定规则，防止我把时间花在学习以外的事情上。	17.我的父母想让我不断学习。	18.我的父母给我施加压力，要求我加快学习奏。	19.我的父母把我在学校的成绩和别人比较。	20.我想做学习之外的事情，会受我父母的限制。		总分
1	2	1	1	1	1	1	2	4	1	4	4	2	1	4	4	5	1	1	1		42
5	5	4	2	4	4	4	4	4	1	4	4	4	4	2	4	4	4	2	4		73
3	3	4	3	1	3	1	3	5	1	4	4	3	3	4	3	2	4	4	3		61
1	1	4	1	1	1	1	1	2	1	1	1	1	1	1	1	1	1	1	1		24
2	2	4	2	2	2	4	2	4	2	3	3	3	3	3	3	3	3	3	3		56
1	1	3	1	1	1	1	1	3	1	1	1	1	1	1	1	1	1	1	1		24
1	1	4	1	1	1	1	1	4	1	1	1	1	1	1	1	1	1	1	1		26
3	2	3	2	1	4	3	1	4	1	2	2	1	2	2	2	2	2	2	2		43
1	1	5	3	1	4	1	1	5	1	5	5	3	1	5	3	5	4	5	1		60
1	1	4	1	1	3	1	1	1	3	4	4	1	2	1	4	3	2	1	4		43
1	1	2	1	1	1	1	1	1	1	1	1	1	1	1	1	1	1	1	1		21
4	2	4	4	1	3	5	4	5	2	5	2	2	2	4	4	4	4	3	4		68
2	1	5	1	2	4	3	4	3	3	2	2	3	2	1	2	3	2	4	3		52
4	4	3	3	2	3	3	4	4	3	4	3	3	3	4	1	3	2	4	3		63
4	5	4	4	2	4	4	4	4	3	4	4	4	4	4	3	4	4	4	4		77
2	2	4	1	1	2	2	1	4	1	1	2	2	1	1	1	4	4	2	1		39
3	3	3	1	1	1	1	1	1	1	1	1	1	1	1	1	1	1	1	1		26
2	1	5	3	1	4	5	1	5	1	4	4	1	1	4	2	4	3	4	1		56
5	1	4	1	1	4	1	1	5	1	5	5	1	4	4	1	4	1	4	1		54
2	4	4	1	1	1	1	1	1	1	1	1	1	2	2	1	2	1	1	1		30
4	4	5	5	3	4	5	5	4	1	5	5	4	5	5	4	5	5	5	4		87
1	1	4	1	1	1	1	1	4	1	1	1	1	1	1	1	2	1	1	1		27
2	1	2	1	1	3	1	1	2	2	2	1	3	2	2	4	2	1	1	4		38
1	1	2	1	1	1	1	1	1	1	2	1	1	1	2	1	1	1	2	1		24
1	1	3	1	1	1	1	1	1	1	1	1	1	1	1	1	1	1	1	1		22
3	3	3	3	3	3	3	3	3	3	3	3	3	3	3	3	3	3	3	3		60
1	1	1	1	1	1	1	1	1	1	1	1	1	1	1	1	1	1	1	1		20
3	3	3	3	3	3	3	3	3	3	3	3	3	3	3	3	3	3	3	3		60
2	1	2	1	1	1	1	1	1	1	1	1	1	1	1	1	1	1	1	1		22
2	1	5	1	2	2	4	1	5	1	1	3	1	1	2	2	1	1	1	1		38
2	4	2	2	2	1	2	2	4	1	3	4	4	1	2	1	1	2	4	4		48
2	1	1	1	1	1	1	1	1	1	1	1	1	1	1	1	1	1	1	1		21
1	1	1	1	1	1	1	1	1	1	1	1	1	1	1	1	1	1	1	1		20
1	1	5	1	1	1	1	1	4	1	5	1	1	1	1	4	4	4	4	5		47
2	4	4	2	2	4	2	4	4	4	5	5	2	4	5	2	4	4	4	4		71
3	4	4	1	1	2	1	4	4	4	5	5	1	2	1	1	4	1	1	4		53
1	1	2	1	1	1	1	1	2	1	1	1	1	1	1	1	2	1	1	1		23
5	4	5	4	4	4	5	5	5	3	5	5	4	4	4	2	4	2	1	5		80
2	2	2	1	1	2	1	1	3	2	1	1	1	1	1	2	4	1	3	2		34
1	1	3	1	1	1	1	1	1	1	1	1	1	1	1	1	1	1	1	1		22
1	1	4	1	1	1	1	1	1	1	1	1	1	1	1	1	1	1	1	1		23
2	1	4	2	1	3	2	1	4	2	2	3	2	1	2	1	4	2	2	3		44
2	1	3	3	1	2	2	1	2	1	1	1	1	1	1	1	4	1	4	2		35
3	4	3	3	3	3	3	3	4	3	4	5	4	5	5	3	3	3	3	3		70
2	1	3	1	1	1	1	1	1	1	1	1	1	1	1	1	1	1	1	1		23
3	3	3	3	3	3	3	3	3	3	3	3	3	3	3	3	3	3	3	3		60
1	2	3	3	1	1	1	1	2	2	5	5	1	1	5	2	2	2	1	1		42
1	1	2	1	1	1	1	1	1	1	1	1	1	1	1	1	1	1	1	1		21
4	1	4	4	2	4	4	4	4	4	5	5	3	4	5	4	4	5	5	5		80
1	1	3	1	1	1	1	1	3	1	1	3	4	4	1	1	5	1	3	4		41
3	4	4	3	4	4	4	4	4	3	1	4	4	4	4	4	4	4	4	4		74
1	1	5	1	1	1	1	1	1	1	1	1	1	1	1	1	1	1	1	1		24
4	4	3	2	1	2	2	4	4	1	1	1	1	3	2	1	4	2	5	2		49
4	2	4	2	2	3	2	2	4	2	3	2	2	2	4	2	3	3	4	4		56
2	1	4	1	1	3	3	1	5	1	3	3	3	1	3	1	3	3	4	3		49
1	1	3	1	1	1	1	1	1	1	1	1	1	1	4	1	1	1	1	1		25
3	3	3	3	3	3	3	3	3	3	3	3	3	3	3	3	3	3	3	3		60
5	5	5	5	5	5	5	5	5	5	5	5	5	5	5	5	5	5	5	5		100
3	2	4	2	2	2	2	2	4	1	2	4	2	2	2	2	4	4	4	2		52
2	1	2	1	1	1	1	1	1	1	2	1	1	1	4	1	1	1	2	1		27
5	4	4	2	2	3	2	2	4	1	2	3	1	1	2	1	4	4	1	2		50
2	1	4	1	1	2	1	1	4	1	3	3	1	1	4	1	4	1	1	1		38
2	2	5	1	2	2	4	2	5	2	4	1	1	3	1	1	2	2	3	1		46
5	5	4	3	3	2	5	5	5	2	5	5	5	3	3	5	5	5	5	5		85
2	2	3	2	2	2	2	2	2	2	1	1	1	1	1	2	2	1	2	1		34
4	2	2	1	1	1	4	4	4	4	5	5	4	4	5	2	2	2	1	2		59
2	2	2	2	2	2	2	2	2	2	2	2	2	1	1	1	1	1	1	2		34
1	1	3	3	1	1	3	1	3	3	1	1	1	2	1	1	4	1	4	2		38
1	5	1	2	1	3	4	1	4	1	1	5	5	2	1	4	4	2	5	1		53
3	1	4	2	1	3	4	2	4	1	4	4	1	3	4	2	3	3	3	1		53
1	1	2	1	1	1	1	1	4	1	1	1	1	1	1	1	1	2	1	1		25
1	1	4	1	1	1	1	1	4	1	1	1	1	1	1	1	4	1	1	1		29
2	1	4	1	1	1	1	1	1	1	1	1	1	1	1	1	1	1	1	1		24
2	4	5	3	2	4	3	4	4	4	5	5	4	5	5	4	4	4	4	4		79
1	1	4	1	1	1	1	1	1	1	1	1	1	1	1	1	1	1	1	1		23
2	4	4	1	1	1	3	4	5	3	4	3	2	4	4	4	3	2	4	4		62
4	4	5	2	1	3	4	4	4	1	5	2	2	4	5	2	4	4	4	4		68
2	2	5	5	1	4	4	1	5	1	1	1	1	3	1	3	4	4	5	1		54
1	2	3	3	2	1	1	1	1	1	1	1	1	1	1	1	1	1	1	1		26
3	3	5	3	4	5	5	5	5	5	5	4	5	3	5	3	3	3	5	3		82
4	4	4	4	4	5	5	4	4	2	5	5	4	4	5	4	3	4	1	2		77
4	3	5	2	2	3	4	5	4	3	4	3	3	3	3	2	2	4	2	2		63
1	1	4	1	1	1	1	1	4	1	1	1	1	1	1	1	1	1	1	1		26
3	1	4	3	3	2	4	4	4	1	3	4	3	3	5	3	5	4	4	3		66
5	5	5	4	2	5	5	5	5	2	5	5	5	5	5	5	5	5	5	5		93
1	1	5	1	1	1	1	1	1	1	1	1	1	1	1	1	4	1	1	1		27
3	2	5	2	2	4	4	2	5	2	2	3	1	3	1	1	1	4	4	2		53
2	2	5	2	2	3	4	3	4	4	2	3	1	3	3	3	3	3	3	3		58
5	5	5	4	3	3	5	5	5	3	5	5	4	5	5	3	5	5	5	3		88
2	2	3	2	2	2	2	2	3	3	2	3	3	2	2	2	4	2	4	2		49
1	1	5	1	1	3	3	1	5	1	1	1	1	1	1	1	2	2	1	1		34
4	2	4	3	2	3	4	3	4	2	3	3	2	3	4	2	4	4	4	4		64
1	1	2	1	1	1	1	1	1	1	1	1	1	1	1	1	1	1	1	1		21
4	4	4	4	4	4	4	4	4	4	4	4	4	4	4	4	4	4	4	4		80
1	1	4	1	1	1	1	1	3	1	1	1	1	1	1	1	1	1	1	1		25
3	3	3	3	3	3	3	3	3	3	3	3	3	3	3	3	3	3	3	3		60
2	2	5	2	1	2	2	2	2	2	2	2	2	2	2	2	4	3	2	2		45
3	3	3	3	3	5	5	5	5	5	5	5	5	5	5	5	5	5	5	5		90
2	2	5	5	2	3	3	1	5	5	5	5	5	5	5	5	5	5	5	1		79
1	1	1	1	1	1	1	1	1	1	1	2	1	1	1	1	1	1	1	1		21
2	1	4	1	1	3	3	1	4	1	1	3	2	4	1	1	5	1	2	1		42
1	1	3	1	1	2	1	1	1	1	1	1	1	4	3	3	1	1	1	1		30
1	3	1	3	3	1	1	3	3	3	3	3	2	1	1	3	3	1	1	1		41
3	1	2	2	1	2	2	2	2	2	2	2	2	2	2	2	2	2	2	1		38
2	3	5	3	1	2	4	3	4	1	1	2	2	4	3	4	4	3	3	2		56
2	2	5	2	2	2	2	2	5	5	4	3	2	1	4	4	4	3	4	3		61
3	3	4	3	3	3	3	3	3	3	3	3	3	3	3	3	3	3	3	3		61
1	1	3	1	1	1	1	1	2	1	1	1	1	1	1	1	3	2	2	1		27
2	3	3	1	2	2	2	2	2	2	2	4	2	3	3	3	4	3	4	2		51
4	4	5	1	4	5	4	4	5	1	4	5	1	1	1	4	4	4	4	2		67
1	1	5	1	1	1	1	1	1	1	1	1	1	1	1	1	1	1	1	1		24
3	3	3	3	3	3	3	3	3	3	3	3	3	3	3	3	3	3	3	3		60
1	2	3	1	1	4	1	1	4	1	4	1	2	1	2	1	5	4	1	4		44
3	3	3	3	3	3	3	3	3	5	3	3	3	3	3	3	3	3	3	3		62
3	3	3	3	3	3	3	3	3	3	3	3	3	3	3	3	3	3	3	3		60
5	5	5	5	5	5	5	5	5	5	4	3	3	5	4	5	5	4	3	3		89
4	3	5	3	3	3	4	4	4	3	4	4	4	4	4	3	3	3	4	3		72
1	1	4	1	1	1	1	4	1	1	1	1	1	1	1	1	1	1	1	1		26
4	4	4	3	3	3	3	3	3	3	3	3	3	3	3	3	3	3	3	3		63
5	5	5	5	5	4	5	5	5	4	5	5	5	5	5	5	5	5	5	5		98
4	4	4	4	4	4	4	4	4	4	4	4	4	4	4	4	4	4	4	4		80
1	1	2	1	1	1	1	1	2	1	1	1	1	1	1	1	2	1	1	1		23
2	2	4	1	2	1	4	4	4	1	1	1	1	1	1	2	1	2	1	2		38
1	1	4	1	1	1	1	1	4	1	4	4	1	1	1	1	4	1	1	1		35
1	1	1	1	1	1	1	1	1	1	1	1	1	1	1	1	5	1	1	1		24
2	2	4	2	1	2	2	4	4	2	2	2	2	2	2	2	2	2	2	2		45
3	1	5	2	1	2	4	2	4	1	1	4	2	2	1	4	4	2	4	3		52
4	2	4	2	1	1	4	2	4	1	2	1	1	1	2	4	4	1	4	2		47
1	1	4	1	1	1	1	1	2	1	4	1	1	1	4	1	1	1	1	1		30
5	5	5	5	5	5	5	5	5	5	5	5	5	5	5	5	5	5	5	5		100
2	2	2	3	2	2	3	3	3	4	4	4	4	3	4	3	3	3	3	2		59
3	3	4	1	1	2	1	1	3	4	1	1	1	1	4	1	2	1	2	1		38
5	4	4	4	2	3	3	4	4	2	4	4	3	3	4	3	4	3	5	3		71
1	1	2	1	1	1	1	1	2	1	2	1	1	1	1	1	4	3	1	1		28
4	3	5	1	2	4	3	3	3	3	3	3	3	3	3	3	3	3	3	3		61
1	1	3	1	1	1	1	4	5	3	3	4	3	2	3	3	4	2	4	1		50
1	1	1	1	1	1	1	1	1	1	2	1	1	1	1	1	1	1	1	1		21
3	2	4	2	3	3	3	3	3	3	3	3	3	3	3	3	3	3	3	3		59
1	1	1	1	1	1	1	1	1	1	1	1	1	1	1	1	1	1	1	1		20
1	1	5	1	1	5	5	2	5	4	5	1	2	4	5	1	5	5	4	2		64
3	2	4	2	2	2	2	2	2	2	2	3	2	2	2	2	4	4	4	4		52
1	1	4	1	1	1	1	1	4	1	1	1	1	1	1	1	1	1	1	1		26
3	3	3	3	3	3	3	3	3	3	3	3	3	3	3	3	3	3	3	3		60
2	2	2	2	2	2	2	2	2	2	4	2	2	2	2	2	3	4	2	2		45
4	2	4	3	3	4	4	3	4	3	4	4	4	1	4	4	4	4	4	4		71
1	1	5	2	1	2	2	2	4	1	4	1	1	1	3	3	3	3	3	3		46
3	4	5	3	1	1	1	4	4	1	4	4	2	2	4	1	1	1	2	1		49
1	1	1	1	1	1	1	1	2	1	3	1	1	1	2	1	1	1	1	1		24
1	1	3	5	1	1	1	1	2	1	4	1	1	1	1	1	5	2	1	1		35
4	5	5	4	3	3	4	5	5	2	5	5	4	3	5	4	5	4	4	4		83
1	1	5	1	1	1	1	1	4	1	1	1	1	1	1	1	1	1	1	1		27
4	2	4	4	1	5	4	2	4	2	4	3	4	4	5	4	4	4	4	3		71
1	1	2	1	1	1	1	1	2	1	1	1	1	1	1	1	1	1	1	1		22
2	2	2	2	2	2	2	2	2	1	2	2	2	2	1	1	1	1	1	1		33
1	1	4	1	1	2	1	1	1	1	1	1	1	1	1	1	1	1	1	1		24
2	2	3	3	1	3	2	3	3	3	1	2	1	3	1	1	1	1	1	1		38
1	1	5	1	1	3	1	3	4	1	4	2	1	1	3	1	1	1	1	1		37
1	1	4	1	1	1	4	4	1	1	5	1	1	1	4	1	1	1	1	1		36
4	3	5	3	4	5	4	3	3	2	4	4	4	4	4	4	4	4	4	4		76
4	4	4	4	4	3	4	4	4	5	5	5	4	5	5	4	4	5	5	4		86
4	4	4	4	4	4	4	4	4	4	4	4	4	2	3	3	3	3	3	3		72
1	1	1	1	1	1	1	1	1	1	1	1	1	1	1	1	1	1	1	1		20
3	3	3	3	3	3	3	3	3	3	3	3	3	3	3	3	3	3	3	3		60
3	3	3	3	3	3	3	3	3	3	3	3	3	3	3	3	3	3	3	3		60
4	5	5	4	4	5	4	5	5	4	5	5	5	4	3	4	5	4	5	5		90
3	2	3	2	1	3	3	2	3	2	3	3	3	3	3	3	3	3	3	3		54
2	1	4	2	1	2	2	3	4	2	2	2	1	1	4	2	2	4	2	2		45
2	1	4	1	1	1	1	1	2	1	4	4	1	1	1	1	2	3	3	3		38
2	2	4	2	1	4	4	2	2	2	2	4	1	1	4	1	1	1	2	2		44
3	1	3	1	1	3	1	1	1	1	2	4	1	2	3	1	1	1	4	1		36
3	4	5	2	4	4	4	3	4	5	5	4	3	3	4	4	4	4	4	4		77
2	1	3	2	1	3	1	1	2	1	4	1	1	1	3	1	1	1	1	1		32
5	4	5	5	1	5	5	5	5	4	5	5	5	5	5	4	5	5	5	4		92
3	3	4	3	3	3	3	4	4	2	2	4	4	2	3	4	4	4	4	3		66
1	1	1	1	1	1	1	1	1	1	1	1	1	1	1	1	4	1	3	1		25
1	1	5	1	1	3	1	1	5	1	1	1	1	1	1	1	1	1	1	1		30
4	3	5	4	2	4	5	3	5	3	4	1	2	4	4	1	5	5	3	2		69
1	1	4	1	2	1	1	1	4	1	1	1	1	1	1	1	1	1	1	1		27
3	4	3	3	4	3	4	4	4	3	4	4	3	4	4	4	4	4	4	4		74
2	2	2	1	1	1	1	1	4	1	1	1	2	1	1	1	4	4	4	2		37
1	1	4	1	2	1	1	1	1	2	2	2	1	1	2	1	1	1	1	2		29
1	1	4	1	1	2	1	1	1	1	1	1	1	1	1	1	1	1	1	1		24
2	2	2	2	2	2	2	2	2	2	2	2	2	2	2	2	2	2	2	2		40
2	2	2	2	2	2	2	2	4	2	4	3	2	2	2	2	4	4	2	2		49
2	1	3	1	1	2	2	1	1	4	4	4	2	2	4	1	1	2	4	2		44
1	1	3	1	1	3	1	1	1	1	3	5	1	1	4	1	1	1	4	1		36
3	1	2	1	1	1	1	1	3	2	3	2	1	1	2	1	1	1	4	1		33
2	3	4	2	1	2	2	2	4	3	2	4	2	2	4	4	4	3	2	2		54
3	3	3	3	3	3	3	3	3	3	3	3	3	3	3	3	3	3	3	3		60
4	3	5	4	1	4	4	2	4	1	5	5	1	4	4	1	2	2	5	2		63
3	3	5	4	3	4	4	3	4	1	2	3	2	4	5	2	5	5	1	1		64
5	2	5	5	2	4	5	5	5	1	5	5	1	5	3	1	5	5	5	5		79
1	1	4	1	1	1	1	1	2	1	1	1	1	1	1	1	5	1	1	1		28
3	1	4	2	1	5	5	1	5	1	3	3	1	3	2	1	3	2	2	2		50
2	1	4	2	1	2	2	1	1	1	1	4	1	1	1	1	1	1	1	1		30
4	4	5	2	2	1	4	4	4	2	4	1	1	1	1	2	5	2	1	1		51
2	2	4	1	2	2	2	2	2	1	2	2	2	2	4	2	2	4	2	2		44
5	5	5	5	5	5	5	5	5	5	5	5	5	5	5	5	5	5	5	5		100
2	2	4	2	2	2	3	2	4	2	4	4	2	2	2	2	2	2	3	2		50
1	1	3	1	1	3	1	1	4	1	4	2	1	1	1	1	3	1	2	1		34
3	3	5	4	2	2	3	4	5	1	4	4	4	5	5	4	4	4	4	4		74
1	1	4	1	1	1	1	1	1	1	5	1	1	1	5	1	5	1	1	1		35
4	1	5	2	1	3	3	1	4	2	4	3	2	2	3	2	4	4	3	1		54
1	1	3	1	1	1	1	1	4	1	1	1	1	1	1	1	1	1	1	1		25
1	1	3	1	1	1	1	1	4	1	1	2	1	1	1	1	1	1	1	1		26
1	1	1	1	1	1	1	2	3	3	1	1	1	1	1	1	1	1	1	1		25
3	3	4	2	2	3	3	2	4	1	2	4	3	3	3	4	4	5	4	4		63
3	3	4	2	1	2	2	2	4	1	4	4	2	2	4	1	1	1	1	1		45
1	1	3	1	1	1	1	1	2	1	1	1	1	1	1	1	1	1	1	1		23
1	2	1	1	1	1	1	1	1	1	1	1	1	1	4	1	1	1	1	1		24
2	1	4	1	1	2	1	1	2	1	1	1	1	1	1	1	2	1	2	1		28
1	1	5	1	1	1	1	5	5	1	1	5	1	1	1	1	5	1	1	1		40
1	1	3	1	1	1	1	1	1	1	1	2	1	1	1	1	1	1	2	1		24
2	1	4	1	1	3	2	2	4	1	3	2	2	1	2	1	4	2	2	2		42
3	4	4	4	4	3	5	4	4	3	5	4	2	3	5	1	2	4	3	4		71
4	4	5	3	2	3	4	3	3	3	3	3	3	3	3	3	3	3	3	3		64
3	3	2	2	2	2	2	2	4	2	3	5	3	3	4	3	4	3	4	2		58
2	2	4	2	1	3	2	2	4	1	4	4	2	1	4	3	2	2	4	2		51
2	3	4	1	1	3	2	3	4	1	1	2	2	1	1	1	4	2	3	2		43
1	2	2	1	2	1	2	2	1	1	1	1	1	2	2	1	2	1	1	1		28
1	1	4	1	1	2	1	1	4	1	4	5	4	1	5	4	1	1	5	4		51
1	3	5	3	1	3	2	2	5	1	1	1	2	1	1	2	3	1	1	1		40
3	4	4	3	3	3	3	4	3	2	4	3	3	3	4	3	4	3	3	3		65
1	1	5	1	1	3	1	1	4	1	1	3	1	1	1	1	4	1	1	1		34
2	2	4	3	2	3	3	3	4	2	5	5	2	3	5	2	4	4	4	4		66
1	1	3	1	1	3	3	3	3	3	3	3	3	3	3	3	3	3	3	3		52
2	2	2	1	1	2	1	1	2	1	1	1	1	1	2	1	1	1	2	1		27
3	2	3	2	1	3	4	3	4	1	2	4	2	2	1	1	4	4	1	1		48
1	2	4	2	3	2	2	2	4	1	1	1	2	2	2	2	3	2	2	3		43
2	2	2	1	1	3	3	2	4	1	4	2	2	2	4	2	2	2	2	2		45
1	1	1	1	1	1	1	1	1	4	4	3	4	1	1	1	1	1	4	1		34
4	2	4	2	2	2	1	2	5	1	4	4	2	2	4	2	4	4	4	4		59
5	5	5	4	5	4	5	5	5	4	5	5	5	5	5	5	5	5	5	5		97
4	4	4	4	4	4	4	4	4	4	4	4	4	4	4	4	4	4	4	4		80
1	2	5	1	1	2	1	2	4	1	5	2	2	5	5	1	3	5	5	2		55
2	1	4	1	1	2	2	2	2	2	2	1	1	1	1	1	2	1	1	1		31
5	2	5	4	4	3	4	4	4	1	4	4	2	3	2	2	2	2	4	3		64
3	1	5	2	1	4	3	2	5	2	3	3	1	2	3	1	4	2	4	2		53
1	1	4	1	1	1	1	1	1	1	1	1	1	1	1	1	1	1	1	1		23
1	1	5	1	1	4	1	1	4	1	1	1	1	1	1	1	1	1	1	1		30
3	3	4	2	2	3	2	4	4	2	2	2	2	2	2	2	4	2	2	3		52
1	1	2	1	1	1	1	1	1	1	1	1	1	1	2	1	1	1	1	1		22
2	4	4	3	1	3	3	4	4	3	2	5	2	1	4	2	4	3	4	2		60
3	1	3	2	1	3	3	1	3	1	3	3	1	3	2	1	1	1	1	1		38
1	1	4	1	1	2	2	2	4	2	3	4	1	1	2	1	4	2	4	1		43
1	1	5	1	1	1	1	1	5	1	1	1	1	1	1	1	2	1	2	1		30
2	2	4	1	1	1	1	4	4	1	4	4	4	4	4	4	4	4	4	4		61
2	1	3	1	1	1	1	1	1	1	2	1	1	1	2	1	1	1	1	1		25
4	4	4	1	2	4	4	4	4	4	4	4	1	4	4	2	4	2	2	4		66
3	3	3	3	3	3	3	3	3	3	3	3	3	3	3	3	3	4	4	4		63
3	2	3	1	1	1	1	1	3	1	1	1	1	1	1	1	1	1	1	1		27
1	1	5	1	1	1	1	1	1	1	1	1	1	1	1	1	1	1	1	1		24
4	4	4	4	4	4	4	4	4	4	4	5	4	4	5	4	4	4	4	4		82
3	2	4	1	1	2	2	2	4	1	1	1	1	1	1	1	1	1	2	1		33
1	1	3	1	1	3	1	1	3	1	1	1	1	1	1	1	1	1	1	1		26
3	2	4	1	2	3	3	3	4	1	4	2	2	3	3	3	2	4	2	2		53
4	5	5	2	2	2	4	5	5	3	2	5	4	1	1	2	4	4	5	3		68
4	4	4	4	4	4	4	4	4	4	4	4	4	4	4	4	4	4	4	4		80
4	4	4	4	4	4	4	4	4	4	4	4	4	4	4	4	4	4	4	4		80
3	3	3	3	3	3	3	3	3	3	3	3	3	3	3	3	3	3	3	3		60
1	1	4	2	1	1	2	3	4	1	1	3	3	1	4	1	1	1	1	1		37
1	1	1	1	1	1	1	1	5	1	1	1	1	1	1	1	4	1	1	1		27
2	1	2	1	1	1	2	2	1	1	4	4	1	2	4	1	1	1	1	1		34
3	3	3	3	3	3	3	3	3	3	3	3	3	3	3	3	3	3	3	3		60
2	1	3	2	1	1	1	1	1	1	1	1	2	1	1	1	1	1	1	1		25
2	1	5	1	1	1	4	2	4	2	5	5	2	3	5	1	4	1	2	2		53
4	1	5	1	1	1	4	1	1	1	1	1	1	1	1	1	1	4	1	1		33
1	1	5	1	5	1	4	2	5	1	3	2	3	1	3	2	2	1	3	1		47
2	1	4	5	5	3	3	3	4	1	2	2	3	3	3	3	3	1	2	2		55
4	5	4	3	5	3	5	5	5	4	5	5	5	5	5	5	5	5	3	5		91
2	2	2	2	2	2	2	2	4	2	2	2	2	4	2	2	4	4	2	2		48
3	2	4	2	2	3	2	2	4	2	2	2	2	2	2	2	2	2	3	2		47
3	4	4	2	2	3	2	4	4	3	4	4	4	4	5	4	5	4	4	4		73
4	4	5	3	3	4	4	5	5	4	5	5	4	4	5	4	5	4	5	4		86
4	2	5	4	2	5	4	3	4	1	5	5	3	1	5	1	5	1	5	3		68
2	2	5	2	1	3	4	2	4	3	1	2	1	1	1	1	4	1	1	1		42
1	1	2	1	1	1	1	1	1	1	1	1	1	1	1	1	1	1	1	1		21
2	5	2	3	1	3	4	5	5	4	5	4	3	3	2	2	2	2	3	3		63
1	1	2	1	1	1	1	1	1	1	1	1	1	1	1	1	1	1	1	1		21
1	1	2	2	2	2	2	2	2	2	2	2	2	2	2	2	2	2	2	2		38
1	1	1	1	1	1	1	1	1	1	1	1	1	1	1	1	4	1	1	1		23
3	2	4	3	2	2	2	2	2	1	4	1	1	2	2	1	1	1	2	3		41
1	1	4	1	1	3	1	1	5	1	1	1	1	1	1	1	1	1	4	1		32
4	2	4	4	1	4	4	4	5	3	1	5	4	5	1	3	3	3	3	3		66
1	1	4	1	1	1	1	1	1	1	1	1	1	1	1	1	1	1	1	1		23
3	2	4	2	2	4	3	3	4	4	3	3	3	3	3	3	3	3	3	3		61
2	1	5	1	1	1	1	1	4	1	1	1	1	1	1	1	1	1	1	1		28
3	1	5	1	1	1	1	1	1	1	4	4	1	2	5	1	1	1	5	2		42
3	2	3	3	3	3	3	3	3	3	3	3	3	3	5	3	3	3	3	3		61
1	1	2	1	1	1	1	1	2	1	2	1	1	1	1	1	1	1	2	2		25
3	3	5	4	2	3	3	3	4	3	4	4	3	2	4	2	2	3	4	2		63
4	3	4	3	3	4	3	2	3	3	3	3	3	3	4	2	4	3	4	2		63
1	1	2	1	1	1	1	1	1	1	1	1	1	1	1	1	4	1	1	1		24
2	3	4	2	1	2	2	1	5	1	2	2	1	1	2	1	1	1	1	1		36
4	1	5	3	3	4	4	2	5	1	5	2	2	1	5	4	5	4	4	3		67
1	1	1	1	1	1	1	1	1	1	1	1	1	1	1	1	1	1	1	1		20
2	3	5	3	3	3	4	3	4	1	4	4	3	3	4	5	3	3	3	3		66
3	3	4	1	1	2	3	2	3	1	3	3	1	1	2	3	3	3	3	3		48
3	3	5	3	2	2	3	4	4	3	3	3	3	3	3	3	3	3	3	3		62
4	2	3	1	1	4	4	4	4	2	4	5	2	5	4	3	5	5	2	5		69
1	1	3	1	1	1	1	1	1	1	1	1	1	1	1	1	1	1	1	1		22
4	2	5	3	4	5	5	5	5	3	1	4	4	4	1	5	5	5	5	5		80
2	3	4	3	4	2	2	4	4	4	4	4	3	3	4	4	4	2	4	4		68
1	1	2	1	1	2	1	1	1	1	2	1	1	1	2	1	1	1	1	1		24
2	4	4	3	4	3	3	5	5	4	1	5	3	3	2	4	4	4	4	4		71
1	1	4	1	1	1	1	1	1	1	1	1	1	1	1	1	1	1	1	1		23
2	2	3	2	2	2	2	2	2	1	2	2	1	1	2	1	2	2	2	2		37
1	1	2	1	1	1	1	1	1	1	1	1	1	1	1	1	1	1	1	1		21
5	5	5	5	5	5	5	5	5	5	5	5	5	5	5	5	5	5	5	5		100
1	1	5	1	1	1	1	1	1	1	1	1	1	1	1	1	1	1	1	1		24
1	1	5	1	1	1	1	1	5	1	1	4	1	1	2	1	1	1	1	1		32
1	1	2	1	1	1	1	1	1	1	1	1	1	1	1	1	3	1	1	1		23
2	1	2	1	1	3	1	1	4	1	4	2	2	3	3	3	5	3	3	3		48
1	1	5	4	1	4	5	3	5	1	4	3	1	4	3	1	4	2	4	1		57
1	1	1	5	5	5	1	5	5	5	5	5	5	5	5	5	5	5	5	5		84
3	3	5	1	3	3	3	3	3	3	3	3	3	3	3	3	3	3	3	3		60
1	1	3	1	1	1	1	1	1	1	1	1	1	1	1	1	1	1	1	1		22
4	4	5	3	2	4	4	4	5	1	4	5	5	5	4	5	5	5	5	5		84
5	5	5	2	2	2	5	5	5	2	5	5	5	5	5	5	5	5	2	2		82
2	2	4	2	2	2	2	2	4	2	2	4	2	2	2	2	2	2	2	2		46
2	1	5	1	1	1	4	1	4	1	1	1	1	1	1	1	1	1	1	1		31
1	1	1	1	1	1	4	1	4	1	1	1	1	1	1	1	4	1	1	1		29
2	1	5	1	1	2	2	2	4	2	5	4	2	4	4	2	4	4	4	1		56
1	1	5	1	1	1	1	1	4	1	1	4	1	1	1	4	4	4	2	4		43
2	1	3	2	1	3	3	1	2	1	1	1	1	2	1	1	2	1	2	1		32
3	3	3	3	3	3	3	3	3	3	3	3	3	3	3	3	3	3	3	3		60
1	1	2	1	1	1	1	1	1	3	4	4	1	1	1	1	1	1	2	1		30
2	1	5	1	1	3	1	1	3	3	1	1	1	1	2	1	2	1	2	2		35
2	1	3	1	1	2	2	1	2	1	4	2	2	3	2	2	5	2	2	1		41
5	5	5	5	5	5	5	5	5	5	5	5	5	5	5	5	5	5	5	5		100
2	1	4	1	1	2	1	1	2	1	4	3	1	1	3	1	2	1	3	1		36
3	3	3	3	3	3	3	3	3	1	4	3	3	3	5	3	3	3	2	3		60
1	1	1	1	1	1	1	2	4	1	1	1	1	1	1	1	1	1	1	2		25
3	4	5	3	3	4	4	4	5	2	4	5	2	3	2	4	5	5	4	4		75
4	3	3	3	3	3	4	4	4	3	3	4	3	3	3	2	4	4	4	4		68
3	1	5	2	1	1	3	1	4	1	1	1	1	1	1	1	3	3	4	1		39
3	3	3	3	3	3	3	3	3	3	3	3	3	3	3	3	3	3	3	3		60
1	1	1	1	1	1	1	1	1	1	1	1	1	1	1	1	1	1	1	1		20
4	1	4	1	1	2	2	2	4	1	5	3	4	1	2	1	4	2	1	1		46
3	3	3	3	3	3	3	3	3	3	3	3	3	3	3	3	3	3	3	3		60
3	1	5	1	1	1	1	1	4	1	4	4	1	1	1	1	5	1	1	1		39
1	3	2	1	1	3	2	2	3	1	1	1	3	1	1	1	1	1	3	1		33
3	3	5	3	3	3	3	3	3	3	3	3	3	3	3	3	3	3	3	3		62
3	1	4	2	1	4	2	1	3	1	2	3	2	1	1	2	1	1	1	1		37
1	1	5	1	1	1	1	1	1	1	1	1	1	1	1	1	1	1	1	1		24
4	4	4	4	5	4	5	5	4	2	5	5	5	5	5	5	5	5	2	5		88
4	1	4	2	1	3	4	3	4	2	4	4	3	3	4	2	3	4	5	4		64
1	1	5	1	1	3	1	1	5	1	1	2	1	1	1	1	1	3	5	2		38
1	1	3	1	1	1	1	1	1	1	1	1	1	1	1	1	1	1	1	1		22
2	2	1	2	2	1	2	4	2	1	4	4	2	4	4	2	3	2	2	4		50
4	1	5	4	2	4	5	3	5	3	4	5	4	2	4	2	4	4	3	4		72
5	4	5	4	4	4	5	5	5	4	4	4	4	5	4	4	4	4	4	3		85
2	1	5	2	1	1	2	1	5	1	4	4	3	1	4	1	5	1	2	1		47
2	1	4	1	1	1	3	1	4	1	2	1	1	2	3	1	2	1	1	1		34
2	1	5	1	1	1	2	1	5	1	1	1	1	1	1	1	1	1	1	1		30
2	2	2	1	1	1	1	2	4	1	4	4	3	2	4	1	1	1	1	1		39
2	2	4	2	3	4	2	4	4	3	4	2	3	3	4	4	4	3	3	3		63
4	2	4	2	2	1	2	2	2	1	2	2	1	1	1	2	5	3	2	2		43
2	1	3	1	1	1	1	1	4	1	4	2	3	1	5	1	4	1	4	2		43
2	2	4	2	2	2	2	2	4	2	4	2	2	2	2	2	2	2	2	2		46
1	1	3	1	1	1	1	1	1	1	1	1	1	1	1	1	3	1	1	1		24
1	1	4	1	1	1	1	1	2	1	1	1	1	1	1	1	1	1	1	1		24
1	3	5	2	1	4	3	4	5	2	2	4	4	3	1	1	2	5	4	1		57
4	2	5	2	3	3	4	3	5	1	3	5	2	3	2	1	4	3	5	4		64
2	1	4	1	1	2	2	3	2	1	1	3	2	1	3	1	3	2	1	2		38
1	1	2	1	1	1	1	1	1	1	1	1	1	1	1	1	1	1	1	1		21
2	2	3	2	2	2	2	2	2	2	2	2	2	2	2	2	1	1	2	2		39
1	1	4	3	1	3	4	1	3	1	4	4	2	1	4	1	1	1	4	2		46
2	1	4	1	1	1	1	1	1	1	1	1	1	1	1	1	2	1	1	1		25
2	1	5	1	1	4	2	1	3	4	5	5	2	5	5	1	5	1	1	1		55
3	1	4	1	1	3	2	2	4	1	3	2	1	1	2	1	4	3	3	1		43
2	1	4	2	1	2	2	1	1	2	4	4	1	2	2	1	1	1	2	1		37
1	1	4	1	1	1	1	1	1	1	1	1	1	1	1	1	1	1	1	1		23
2	1	4	2	1	2	1	1	4	1	4	1	2	1	1	1	1	1	4	1		36
1	1	4	1	1	1	1	1	1	1	1	1	1	1	1	1	1	4	1	2		27
1	1	4	2	1	2	2	2	2	2	3	2	2	2	2	2	2	2	4	2		42
5	3	5	3	3	3	3	3	3	3	3	3	3	3	3	3	3	3	3	3		64
1	1	1	1	1	1	1	1	1	1	1	1	1	1	1	1	1	1	1	1		20
4	1	4	2	2	2	4	2	5	1	5	5	1	2	5	1	5	4	4	4		63
2	1	5	1	1	1	2	1	4	1	1	3	1	1	1	1	1	1	1	1		31
1	1	1	1	1	1	1	1	1	1	1	1	1	1	1	1	1	1	5	4		27
1	1	3	1	1	1	2	1	1	1	1	1	1	1	1	1	5	1	4	1		30
1	1	1	1	1	1	1	1	1	1	1	1	1	1	1	1	1	1	1	1		20
1	1	3	1	1	1	1	1	5	1	1	1	1	1	1	1	1	1	1	1		26
2	1	5	3	1	2	1	5	4	5	5	5	5	5	5	5	5	5	5	5		79
4	3	5	3	3	3	4	3	4	2	5	5	3	4	5	4	5	3	5	4		77
4	1	5	3	2	2	4	4	5	1	4	3	4	4	5	4	5	5	3	4		72
1	1	4	1	1	1	1	1	1	1	1	1	1	1	1	1	1	1	1	1		23
2	2	4	2	2	2	2	2	2	2	4	4	2	2	4	2	4	2	3	2		51
1	2	4	1	2	2	1	4	4	4	4	1	3	1	3	4	1	2	4	4		52
3	2	3	2	2	2	2	2	2	2	3	4	2	2	2	2	2	2	2	2		45
3	1	3	1	1	1	1	1	2	1	1	4	1	1	1	1	1	1	2	1		29
2	2	4	1	1	1	4	2	5	1	5	4	3	2	5	4	1	2	5	4		58
2	1	4	1	1	3	1	1	2	1	5	2	1	5	5	1	1	1	1	1		40
2	1	4	1	1	1	1	1	4	1	1	1	1	1	1	1	2	1	1	1		28
3	2	5	2	2	3	3	4	4	1	3	3	2	3	3	3	3	2	2	2		55
3	2	5	2	1	4	3	2	4	1	3	4	2	3	4	2	1	1	2	1		50
1	1	4	3	1	1	1	2	2	1	2	4	1	1	1	1	1	1	1	1		31
2	1	4	2	1	2	2	2	2	2	2	2	2	2	2	2	2	2	2	2		40
4	3	5	4	3	2	4	3	4	1	2	2	3	1	2	3	2	2	3	3		56
2	1	3	1	1	2	1	2	3	2	3	2	1	1	2	2	4	2	2	2		39
1	1	1	1	1	1	1	1	1	1	1	1	1	1	1	1	1	1	1	1		20
4	2	4	2	2	3	2	4	4	1	4	4	2	2	3	2	2	2	4	2		55
1	1	3	1	1	1	3	3	3	1	2	3	3	1	2	2	1	2	2	2		38
3	3	5	1	1	2	2	2	5	1	1	2	1	1	1	1	1	1	1	1		36
4	4	4	4	4	4	4	4	4	4	4	4	4	4	4	4	4	4	4	4		80
1	1	3	1	1	1	1	1	2	1	1	1	1	1	1	1	1	1	1	1		23
1	1	1	1	1	1	1	3	2	1	1	1	1	1	1	1	1	1	1	1		23
1	1	4	3	1	4	1	3	3	3	4	4	1	1	3	3	3	3	3	3		52
2	2	4	3	2	4	3	3	4	3	4	4	3	3	3	3	4	4	4	3		65
4	4	4	4	3	4	4	3	4	3	5	5	5	5	5	3	3	3	3	5		79
4	3	3	3	3	3	3	3	4	3	3	4	1	4	3	3	4	4	4	4		66
																					平均数
																					47.665

## Sheet: 心理韧性
1.当发生变化时，我能够适应	2.当面对压力时，我至少拥有一个亲近而且安全的人可以帮助我	3、当我的问题无法清楚地获得解决时，有时命运或神能够帮助我	4.不管我的人生路途中发生任何事情，我都能处理	5.过去的成功让我有信心去处理新的挑战和困难	6.当面对问题时，我试着去看事情幽默的一面	7.由于经历过磨炼，我变得更坚强了	8.在生病、受伤或苦难之后，我很容易就能恢复过	9.不管好坏，我相信事出必有因	10.不管结果如何，我都会尽最大的努力	11.纵然有障碍，我相信我能够实现我的目标	12.纵然看起来没有希望，我仍然不放弃	13.当压力或危机来到时，我知道在哪里可以获得帮助	14.在压力下，我能够精神集中地思考问题	15.我宁愿在解决问题时自己起带头作用，而不是让别人决定全局	16.我不会轻易地被失败打倒	17.当处理生活中的挑战和困难时，我想我是一个坚强的人	18.如果有必要，我会做一个不受欢迎或困难的决定而去影响别人	19.我能够处理一些不愉快或痛苦的感觉，例如悲伤、害怕和生气	20.在处理生活难题时，有时我不得不按直觉办事	21.在我的生活中，我有明确的目标	22.我觉得可以控制自己的生活	23.我喜欢挑战	24.不管在人生路途上遇到任何障碍，我都会努力达到我的目标	25.我为我自己的成就而感到自豪		总分
4	5	1	3	4	3	4	3	4	4	4	4	4	4	4	4	4	4	4	4	4	4	1	4	4		92
4	3	3	4	3	3	4	2	4	3	2	5	3	5	4	3	4	3	3	4	4	4	3	3	4		87
4	4	4	3	5	4	4	4	4	4	4	4	3	4	4	3	4	3	3	4	2	4	1	4	4		91
4	5	2	5	5	5	5	5	5	5	5	5	5	5	5	5	5	5	5	5	5	5	5	5	5		121
4	2	1	4	4	4	4	4	4	4	4	4	4	2	2	4	4	4	4	4	3	4	4	4	4		90
4	4	2	4	2	4	4	4	4	4	4	4	4	4	4	4	4	3	4	3	3	4	4	4	2		91
5	5	1	5	5	5	5	5	5	5	5	5	5	5	5	5	5	5	5	5	5	5	5	5	5		121
3	5	5	3	3	3	3	3	3	3	3	3	3	3	3	3	3	3	3	3	3	3	3	3	3		79
3	3	1	4	4	3	5	5	5	4	4	3	3	5	5	5	5	3	3	3	3	2	3	3	3		90
3	2	5	5	3	3	5	3	4	4	5	5	4	4	3	5	5	2	5	5	4	5	3	5	5		102
5	4	3	3	3	4	4	4	3	3	3	2	3	3	4	3	3	3	3	3	2	4	2	3	4		81
3	4	3	3	2	3	3	3	3	4	3	3	3	3	5	3	4	4	2	4	4	3	4	3	3		82
3	4	3	3	3	2	3	3	3	4	3	2	3	3	3	3	3	3	3	3	3	3	2	3	3		74
4	3	4	3	3	3	3	3	4	3	3	3	3	3	2	3	3	1	3	3	3	3	2	3	4		75
3	1	1	3	3	3	3	2	3	3	3	2	3	4	3	3	4	3	3	3	3	3	2	3	3		70
4	5	2	3	3	3	3	3	4	5	5	5	3	3	3	3	3	3	3	3	3	3	3	3	3		84
5	5	5	5	5	5	5	5	5	5	5	5	5	5	5	5	5	5	5	5	5	5	5	5	5		125
4	4	4	4	4	4	4	4	4	4	4	4	4	4	4	4	4	4	4	4	4	4	4	4	4		100
4	5	5	5	5	5	5	1	5	4	4	4	5	4	5	5	5	5	5	5	5	1	5	5	5		112
4	4	4	4	4	4	4	4	4	4	4	4	4	4	4	4	4	4	4	4	4	3	4	4	4		99
5	4	3	2	4	4	2	5	4	5	2	3	3	3	5	3	2	5	5	5	4	2	2	3	5		90
4	5	3	4	5	4	5	5	4	4	4	4	4	4	5	5	5	2	5	2	5	5	4	4	4		105
3	4	2	3	2	3	3	3	4	3	3	3	3	2	3	3	3	2	3	3	4	2	3	3	3		73
4	4	2	3	3	3	4	4	4	4	3	3	4	3	3	3	4	2	2	3	2	2	3	4	4		80
5	5	5	5	5	5	5	5	5	5	5	5	5	5	5	4	5	5	5	2	5	5	5	5	5		121
3	3	3	3	3	3	3	3	3	3	3	3	3	3	3	3	3	3	3	3	3	3	3	3	3		75
5	5	5	5	5	5	5	5	5	5	5	5	5	5	5	5	5	5	5	5	5	5	5	5	5		125
3	3	3	3	3	3	3	3	3	3	3	3	3	3	3	3	3	3	3	3	3	3	3	3	3		75
5	5	5	5	5	5	5	5	5	5	5	5	5	5	5	5	5	5	5	5	5	5	5	5	5		125
4	5	5	5	5	4	5	5	5	4	5	5	4	4	5	5	5	3	5	3	5	5	5	5	3		114
5	1	5	5	5	5	5	5	3	3	5	5	5	5	5	5	3	4	5	3	5	5	5	5	5		112
4	5	2	4	5	4	4	4	5	4	4	4	4	4	4	4	4	1	4	4	3	3	3	4	4		95
5	5	5	5	5	5	5	5	5	5	5	5	5	5	5	5	5	5	5	5	5	5	5	5	5		125
5	5	5	5	5	5	5	5	5	5	5	5	5	5	5	5	5	5	5	5	5	5	5	5	5		125
4	5	2	3	2	4	3	5	5	2	2	2	2	3	2	3	2	1	5	2	3	2	1	2	3		70
4	5	5	3	5	5	5	5	5	3	3	5	5	4	3	4	5	1	2	3	3	4	3	3	5		98
4	5	1	3	3	4	4	3	5	5	5	5	4	4	3	4	4	2	4	3	4	4	3	4	4		94
5	5	3	4	4	4	4	4	5	5	5	5	5	4	5	5	5	5	4	4	5	4	5	5	4		113
4	4	4	4	4	4	4	4	4	4	4	4	4	4	4	4	4	3	4	4	4	5	5	5	5		103
5	5	5	5	5	5	5	5	5	5	5	5	5	5	5	5	5	5	5	5	5	5	5	5	5		125
5	5	5	5	5	5	5	5	5	5	5	5	5	5	5	5	5	3	3	5	5	5	5	5	5		121
5	5	3	3	3	5	5	5	5	3	3	4	5	5	4	5	5	3	5	5	5	3	3	5	5		107
4	1	1	3	3	4	4	5	3	2	4	3	3	4	3	4	4	2	3	3	2	3	3	3	4		78
4	3	3	3	4	4	4	3	4	4	5	3	3	3	3	4	3	4	5	3	4	3	3	3	3		88
3	5	5	4	4	4	5	5	5	5	4	4	4	4	4	4	4	4	4	4	4	4	4	4	4		105
4	4	3	3	3	3	3	3	3	4	4	4	4	3	4	4	4	3	3	3	3	3	3	3	3		84
5	4	4	3	3	5	5	5	5	5	5	5	5	5	4	5	5	3	4	4	3	3	4	5	5		109
4	4	4	4	4	4	4	4	4	4	4	4	4	4	4	4	4	4	4	3	4	4	4	4	4		99
4	3	3	3	4	5	5	4	1	4	4	4	3	3	4	4	4	3	5	3	4	3	4	5	4		93
5	2	3	5	5	5	5	5	3	5	5	5	5	5	5	5	4	5	3	3	5	5	5	5	5		113
3	2	3	3	3	3	3	3	3	1	2	2	2	2	5	3	3	4	2	3	2	2	3	3	2		67
5	5	5	5	5	5	5	5	5	5	5	5	5	5	5	5	5	5	5	5	5	5	5	5	5		125
5	5	5	4	4	5	5	5	5	3	3	3	5	5	5	4	4	5	5	5	3	3	3	3	3		105
3	4	3	3	3	3	3	3	3	3	4	4	4	4	3	4	4	2	3	4	2	2	3	4	4		82
4	4	3	3	4	4	4	3	4	4	4	4	3	3	3	4	4	2	3	3	4	3	2	4	4		87
5	5	3	5	5	5	5	4	5	5	5	5	5	4	5	5	5	5	5	2	5	5	4	3	3		113
3	4	2	3	5	4	4	3	5	4	4	3	3	3	3	3	3	3	3	4	3	3	3	3	3		84
3	3	3	3	3	4	4	4	2	3	4	4	2	2	4	3	3	2	4	3	3	2	2	3	4		77
3	3	1	4	4	3	5	4	5	4	5	4	3	4	4	4	4	2	4	3	4	4	3	4	5		93
5	4	2	4	2	3	3	5	4	3	4	5	4	2	2	3	4	3	4	2	4	3	1	4	4		84
4	4	3	4	4	4	4	4	4	4	4	4	4	4	4	4	4	3	4	3	4	4	3	4	4		96
4	5	5	4	4	3	3	4	5	5	5	3	5	3	3	5	5	3	5	3	4	5	3	5	5		104
4	5	3	4	5	5	5	5	3	5	5	4	3	4	3	3	3	4	4	2	2	4	1	5	5		96
5	5	1	5	5	5	5	5	5	5	5	5	5	5	5	5	5	5	5	3	3	5	4	5	5		116
4	5	3	4	4	4	5	5	4	4	4	4	4	4	5	4	4	4	4	3	4	4	3	4	5		102
3	1	3	5	5	3	2	2	4	1	2	2	1	3	3	4	4	5	3	5	1	1	1	1	2		67
3	5	3	4	3	4	4	4	5	4	4	4	3	4	4	5	5	4	3	4	3	3	3	4	5		97
5	2	3	5	5	5	5	4	3	3	4	3	5	5	5	4	2	5	5	4	3	4	5	5	3		102
3	3	1	5	4	5	4	5	5	4	5	5	3	3	2	4	5	3	5	3	5	5	3	5	5		100
3	4	4	3	3	3	3	4	3	3	4	2	2	2	5	3	4	4	4	3	3	3	4	4	5		85
5	5	3	4	4	4	5	4	5	4	4	5	5	5	5	5	5	5	3	2	5	4	5	5	5		111
2	5	4	5	5	4	4	5	5	5	5	4	4	4	4	4	4	4	4	4	4	3	3	4	5		104
3	3	3	3	3	3	3	3	3	3	3	3	3	3	3	3	3	3	3	3	3	3	5	3	3		77
2	2	4	1	1	1	2	2	3	2	2	2	2	2	4	2	2	2	2	2	3	2	1	2	2		52
4	4	2	3	5	5	5	3	3	3	5	5	5	5	5	5	5	5	5	5	5	5	5	5	5		112
5	5	2	3	4	5	5	4	5	5	5	5	4	3	3	5	5	3	5	4	4	4	5	5	5		108
2	4	3	3	2	2	3	3	3	2	3	2	2	2	4	2	2	4	2	4	2	2	4	4	2		68
3	3	3	4	4	4	5	3	3	5	5	3	5	2	4	4	5	1	5	3	4	5	2	5	5		95
5	2	2	5	2	2	4	4	5	4	5	4	5	4	4	4	4	4	4	4	4	4	4	4	2		95
5	5	5	1	1	5	3	1	5	1	1	4	5	1	1	1	1	1	3	3	1	1	1	1	1		58
3	4	2	3	2	2	3	2	1	3	2	3	3	2	2	3	2	3	2	3	2	2	2	2	5		63
4	5	2	5	5	5	5	5	5	4	4	4	4	3	5	5	5	2	5	4	2	5	5	3	5		106
4	4	1	4	3	4	4	4	5	4	4	3	5	5	5	4	4	4	4	3	3	5	4	4	4		98
4	3	2	3	3	1	3	4	4	3	3	2	2	4	4	3	3	3	4	4	3	2	3	3	2		75
2	2	2	2	2	2	2	2	2	2	2	2	2	2	2	2	2	2	2	2	2	2	2	2	2		50
5	1	1	4	3	4	4	5	4	5	5	5	3	3	5	5	5	3	3	3	2	3	4	5	4		94
5	5	1	4	5	5	5	5	5	5	5	5	5	5	3	4	4	1	4	4	3	3	3	5	5		104
5	3	5	5	5	5	5	5	5	4	4	2	4	4	1	3	5	3	1	5	3	2	4	5	1		94
3	3	5	3	3	3	3	3	2	5	2	3	2	3	3	3	3	3	3	4	5	3	3	3	3		79
5	1	1	4	1	2	3	4	2	5	3	5	1	2	5	4	4	4	4	5	2	3	4	4	2		80
4	3	4	4	5	5	5	4	5	4	5	4	3	3	5	5	4	2	4	5	5	5	5	5	5		108
4	4	2	3	3	3	3	4	4	3	3	3	2	3	5	3	3	3	3	2	3	3	2	3	3		77
4	2	3	3	3	4	4	4	4	4	3	3	3	4	3	3	3	3	4	3	2	3	3	4	3		82
4	4	4	4	4	4	4	4	4	4	4	4	4	4	4	4	4	4	4	4	4	4	4	4	4		100
5	5	5	5	5	5	5	5	5	5	5	5	5	5	5	5	5	5	5	3	3	5	4	5	5		120
3	3	3	3	3	3	3	3	4	3	3	3	3	3	3	3	3	3	3	3	3	3	2	3	3		75
4	4	4	4	4	4	4	4	4	4	4	4	4	4	4	4	4	4	4	4	4	4	4	4	4		100
1	5	5	1	1	1	5	5	5	5	5	5	5	5	5	5	5	5	5	5	5	5	5	5	5		109
4	3	5	5	5	5	5	5	5	5	5	5	5	5	5	5	5	5	3	5	5	2	5	5	5		117
4	5	1	4	4	5	5	5	4	4	4	4	4	4	5	4	5	5	4	3	4	4	3	4	3		101
5	5	5	5	5	5	5	5	5	5	5	5	5	5	5	5	5	5	5	5	5	5	5	5	5		125
4	4	4	4	4	4	4	2	2	3	3	3	3	2	2	2	2	2	2	3	3	3	3	2	2		72
5	5	5	5	5	5	5	5	5	5	5	5	5	5	5	5	5	5	5	5	5	5	5	5	5		125
5	3	2	5	5	5	5	5	5	5	5	5	5	5	5	5	5	5	5	5	5	5	5	5	5		120
3	5	3	3	3	3	3	3	3	3	4	4	4	3	3	4	4	3	3	3	3	3	3	3	3		82
4	5	4	3	4	5	4	5	4	4	5	5	4	3	5	3	5	3	4	4	2	4	3	5	5		102
3	3	3	3	3	3	3	3	3	3	3	3	3	2	3	2	3	3	3	3	3	2	3	3	3		72
4	4	3	3	4	4	3	4	4	3	4	4	4	3	4	4	4	2	3	4	5	3	4	4	4		92
2	4	2	3	3	3	4	2	3	3	3	3	3	3	3	3	2	1	2	4	3	2	4	3	3		71
5	5	5	5	5	5	5	5	5	4	5	5	5	5	5	5	5	5	5	5	5	5	5	5	5		124
3	5	3	3	3	3	4	3	4	3	3	5	4	4	4	3	3	4	3	3	5	5	5	5	5		95
3	4	3	3	3	3	3	3	3	3	3	3	3	3	3	3	3	3	3	3	3	3	3	3	3		76
3	3	1	2	3	2	4	1	5	3	2	2	2	2	2	1	1	1	2	4	3	2	4	3	3		61
4	4	4	4	4	4	4	4	4	4	4	4	4	4	4	4	4	4	4	4	4	4	4	4	4		100
5	5	5	5	5	5	5	5	5	5	5	5	5	5	5	5	5	5	5	5	5	5	5	5	5		125
4	5	5	5	5	5	5	3	5	3	5	5	5	5	5	5	5	5	5	5	5	5	5	5	5		120
3	3	3	3	3	3	3	3	3	3	3	3	3	3	3	3	3	2	3	3	3	3	3	3	3		74
4	1	3	4	4	4	4	5	2	3	4	3	2	4	4	3	4	4	4	3	3	3	4	3	5		87
3	3	3	3	3	3	3	3	3	3	3	3	3	3	3	3	3	3	3	3	3	3	3	3	3		75
3	3	3	3	2	2	2	4	2	4	4	4	4	4	4	3	3	3	3	3	4	4	5	5	2		83
4	4	4	4	4	4	4	4	4	4	4	4	4	4	4	4	4	4	4	4	4	4	4	4	4		100
5	2	1	4	3	4	5	5	5	5	5	5	1	5	3	4	4	5	5	4	5	4	3	4	4		100
5	5	5	5	5	5	5	5	5	5	5	5	5	3	3	4	4	3	5	5	5	4	3	5	4		113
4	5	4	4	3	4	4	4	4	4	4	4	3	3	3	5	4	4	4	4	3	4	3	3	3		94
3	5	3	2	4	1	1	1	1	3	3	3	2	4	5	1	1	4	1	5	4	3	3	2	3		68
4	4	4	4	4	4	4	4	4	4	4	4	4	4	4	4	4	3	3	3	3	3	3	3	5		94
3	3	1	2	1	1	2	4	4	2	1	1	2	3	3	1	1	2	2	1	3	1	1	1	1		47
4	4	4	3	3	4	4	4	4	4	4	4	4	2	4	4	4	4	4	4	4	4	3	4	4		95
3	5	3	3	3	3	3	3	3	3	3	3	3	3	3	3	3	3	3	3	3	3	3	3	3		77
5	5	5	5	5	5	5	5	5	5	5	5	5	5	5	5	5	5	5	5	5	5	5	5	5		125
3	4	4	2	2	2	4	4	4	4	3	3	3	3	3	3	3	1	3	3	3	3	3	3	3		76
4	4	3	4	4	4	4	4	4	4	4	4	4	4	4	4	4	4	4	4	4	4	4	4	5		100
5	5	5	5	5	5	5	5	5	5	5	5	5	5	5	5	5	5	5	5	5	5	5	5	5		125
4	4	3	3	2	2	3	4	4	3	3	3	4	3	3	3	3	3	4	3	3	3	2	3	3		78
3	3	3	3	3	3	3	4	3	3	3	3	3	3	3	3	3	3	3	3	3	3	3	3	3		76
2	1	2	2	3	3	3	3	3	3	3	3	3	3	3	3	3	3	3	3	3	3	3	3	3		70
4	4	3	5	5	2	5	5	5	5	5	5	5	5	4	5	5	2	5	2	5	5	4	5	5		110
3	3	3	4	4	4	4	4	4	4	4	4	4	4	4	4	4	4	4	4	4	4	4	4	4		97
4	3	3	3	3	3	3	3	3	3	3	1	3	3	4	4	4	4	4	1	4	4	2	3	3		78
4	1	5	3	1	2	3	3	4	3	2	3	2	2	3	3	1	3	4	4	2	2	1	3	4		68
3	3	3	3	3	3	3	3	3	3	3	3	3	3	3	3	3	3	3	3	3	3	3	3	3		75
5	3	3	5	5	5	5	5	5	5	5	5	5	5	5	5	5	5	5	5	5	5	4	5	5		120
3	3	3	3	3	3	3	3	3	3	3	3	3	3	3	3	3	3	3	3	3	3	3	3	3		75
3	3	1	3	3	4	4	3	4	4	3	2	3	2	4	3	3	3	3	3	4	4	3	4	4		80
4	2	4	4	4	4	4	4	3	5	4	4	4	4	4	5	5	5	5	5	5	5	5	5	5		108
5	5	5	5	5	5	5	5	5	5	5	5	5	5	5	5	5	5	5	5	5	5	5	5	5		125
4	3	2	3	4	3	4	3	4	4	4	4	3	3	5	4	4	4	3	3	4	3	3	4	4		89
1	5	2	4	3	3	4	3	3	4	5	3	4	4	3	3	4	2	2	3	1	2	3	4	4		79
4	4	5	5	5	5	5	4	4	4	5	4	4	4	4	4	4	5	4	4	4	5	4	4	4		108
3	3	4	3	3	2	3	3	4	4	3	2	2	2	5	3	4	4	3	3	1	3	3	3	4		77
5	5	5	3	5	5	5	5	5	5	5	5	5	3	5	5	5	1	5	5	3	5	5	5	5		115
2	3	4	4	4	3	4	3	4	5	5	5	5	5	5	5	5	4	4	4	4	4	4	4	4		103
4	5	4	4	4	3	5	5	5	3	3	3	4	4	4	4	4	4	4	4	4	4	3	4	4		99
3	3	3	3	3	3	3	3	3	3	3	3	3	3	3	3	3	3	3	3	3	3	3	3	3		75
5	5	5	5	5	5	5	5	5	5	5	5	5	3	5	3	3	3	3	3	3	3	3	3	3		103
3	3	1	1	1	1	1	1	1	1	1	1	1	1	1	1	1	1	1	1	1	1	1	1	1		29
4	5	3	4	4	4	4	4	5	4	3	5	3	3	5	4	4	3	4	3	3	3	4	4	4		96
3	5	3	2	3	3	4	4	5	4	2	2	5	3	3	4	3	2	4	3	2	2	2	3	4		80
3	4	3	3	3	2	2	3	3	2	2	2	2	2	2	2	3	3	3	3	2	3	2	3	3		65
5	5	5	5	5	5	5	5	1	5	5	5	5	5	5	5	5	5	5	5	5	5	5	5	5		121
3	3	3	3	3	3	3	3	3	3	3	3	3	3	3	3	3	3	3	3	3	3	3	3	3		75
2	5	3	2	4	4	3	3	5	5	4	2	3	4	5	3	3	3	3	3	4	3	3	3	3		85
3	3	3	3	3	3	3	3	3	3	3	3	3	3	3	3	3	3	3	3	3	3	3	3	3		75
3	3	3	3	3	3	3	3	3	3	3	3	3	3	3	3	3	3	3	3	3	3	3	3	3		75
4	3	3	3	4	4	5	4	3	4	4	4	2	2	4	3	4	3	2	3	5	3	4	3	3		86
3	5	3	3	3	3	3	3	3	3	3	3	3	3	3	3	3	3	3	3	3	3	3	3	3		77
3	4	4	3	4	4	4	4	4	4	4	2	3	2	3	2	3	3	5	4	4	4	4	4	4		89
5	5	5	5	5	5	3	3	3	3	3	3	3	3	3	3	3	3	3	3	3	3	3	3	3		87
4	4	3	4	3	5	2	4	2	4	4	3	3	2	4	3	3	2	3	4	3	4	4	4	3		84
3	5	3	2	2	2	3	3	5	4	3	3	4	4	4	3	3	3	2	4	3	3	2	3	5		81
3	3	2	2	2	2	3	3	2	3	2	3	2	2	3	2	2	3	2	3	2	3	2	3	2		61
4	4	4	4	4	3	4	3	5	5	5	4	4	4	4	3	5	2	3	3	4	4	4	4	3		96
2	2	1	2	2	1	1	1	1	1	1	1	1	1	1	1	1	1	1	1	1	1	1	1	1		29
3	3	3	2	4	3	4	4	4	3	3	3	4	3	3	3	3	3	4	4	3	3	4	3	5		84
4	4	4	4	4	4	4	4	4	4	4	4	4	4	4	4	4	4	4	4	3	4	4	4	4		99
5	5	5	3	3	3	3	3	3	3	5	5	5	5	5	5	5	5	5	5	5	5	5	5	5		111
5	4	3	4	5	5	4	3	5	4	5	2	3	4	5	5	4	2	3	3	5	4	5	5	5		102
4	5	2	3	4	5	5	4	5	3	4	4	4	4	3	5	5	2	4	2	5	5	2	4	2		95
2	2	2	2	2	2	2	2	2	2	2	2	2	2	2	2	2	2	2	2	2	2	2	2	3		51
4	4	3	3	4	4	4	4	4	4	4	4	3	4	4	4	4	3	4	4	4	4	3	4	4		95
4	3	1	5	3	1	5	3	5	4	3	1	3	4	4	4	5	4	2	4	2	2	3	3	3		81
3	3	4	3	3	3	3	4	3	3	3	3	2	2	3	3	3	2	4	3	3	3	3	3	3		75
3	4	3	3	3	3	4	3	3	3	3	4	3	3	3	4	4	3	4	3	3	3	3	4	3		82
3	3	2	3	3	3	3	3	3	5	4	3	3	2	3	3	3	2	3	3	3	4	4	4	4		79
2	4	3	3	2	3	2	2	2	3	2	2	2	2	3	2	2	2	2	2	2	2	2	2	2		57
5	5	5	5	5	5	5	5	5	5	5	5	5	5	5	5	5	5	5	5	5	5	5	5	5		125
4	5	3	4	3	4	4	5	5	3	4	4	5	5	5	5	4	3	5	4	3	3	2	4	4		100
3	4	5	3	3	3	3	3	3	3	3	3	3	3	3	3	3	3	3	3	3	3	3	3	3		78
3	3	4	3	3	3	3	3	3	3	3	3	3	3	3	3	3	3	3	3	3	3	3	3	3		76
3	3	3	3	3	3	3	3	3	3	3	3	3	3	3	3	3	3	3	3	3	3	3	3	3		75
3	2	1	1	2	2	4	3	3	4	3	2	2	2	3	3	5	3	3	5	3	2	2	3	3		69
5	3	3	1	2	1	5	2	5	3	2	2	2	2	5	3	3	5	2	4	2	1	3	3	4		73
4	5	5	5	5	5	5	3	5	5	5	5	5	3	5	4	4	3	4	5	5	4	4	4	5		112
2	3	1	1	1	3	2	1	1	3	1	1	3	1	1	1	1	4	3	1	4	1	1	4	2		47
3	4	4	4	3	4	4	3	5	3	5	4	4	4	3	5	5	4	4	5	4	4	2	4	5		99
5	5	5	5	5	5	5	5	5	5	5	5	5	5	5	5	5	5	5	5	5	5	5	5	5		125
5	5	5	5	4	4	5	5	5	4	5	3	5	3	5	4	5	3	5	4	4	5	5	4	4		111
1	5	3	2	1	1	1	5	1	1	1	1	1	1	1	1	1	1	1	5	1	2	2	1	5		46
4	4	2	3	4	4	4	4	4	3	4	4	4	3	3	4	3	2	3	4	3	3	3	3	4		86
5	5	5	5	5	5	5	5	5	5	5	5	5	5	5	5	5	5	5	5	5	5	5	5	5		125
3	3	4	4	3	3	3	3	3	3	4	4	3	3	3	2	3	3	3	4	3	2	3	3	4		79
5	5	1	4	1	5	5	5	5	3	4	4	5	3	5	5	4	3	4	3	5	5	4	3	2		98
4	5	3	4	4	4	4	4	4	4	4	4	4	4	4	4	4	2	4	4	4	4	3	4	4		97
4	5	3	3	4	4	4	4	4	4	5	3	5	4	4	4	4	3	4	4	5	3	3	3	3		96
4	5	3	5	5	3	4	5	5	4	4	4	5	4	5	4	4	4	4	4	4	4	4	4	4		105
3	4	2	3	4	4	5	4	3	4	4	3	3	3	3	4	4	4	4	4	5	4	3	3	5		92
3	4	3	1	2	3	3	3	3	3	3	3	3	2	3	3	2	3	3	4	3	2	2	3	4		71
4	5	5	5	5	5	5	4	4	4	4	4	4	4	4	4	4	4	4	4	4	4	4	4	4		106
4	5	2	4	3	5	4	2	5	5	5	4	5	3	5	5	5	3	4	4	4	4	3	4	5		102
4	1	3	4	4	2	5	4	2	5	4	5	2	4	5	4	4	4	4	4	4	5	5	5	5		98
5	5	3	4	5	4	5	5	5	5	5	4	5	5	5	5	5	2	4	3	4	5	3	5	5		111
5	5	5	5	5	5	5	5	5	5	5	5	5	5	5	5	5	5	5	5	5	5	5	5	5		125
5	4	2	3	4	4	4	4	3	5	5	4	4	3	4	4	4	3	3	4	3	3	3	4	4		93
3	5	3	3	3	4	4	4	4	3	3	4	4	3	2	3	3	2	3	3	4	4	2	3	5		84
3	2	3	3	3	1	3	3	1	4	2	4	1	1	5	3	4	5	1	3	4	1	3	4	1		68
3	3	3	3	3	3	3	3	3	3	3	3	3	3	3	3	3	3	3	3	3	3	3	3	3		75
3	3	3	3	4	4	4	4	4	4	4	4	3	3	3	4	3	3	3	3	3	3	3	3	3		84
3	3	3	3	3	3	3	3	3	3	3	3	3	3	3	3	3	2	3	2	3	2	3	2	3		71
5	5	3	4	5	5	5	5	5	5	4	4	5	3	3	4	5	2	5	4	4	4	3	5	5		107
4	5	3	4	3	4	5	4	5	4	4	3	4	4	5	4	4	3	4	4	4	5	4	4	4		101
3	5	3	2	3	4	4	2	2	4	2	2	2	1	2	2	1	1	2	2	4	2	3	3	5		66
4	5	3	4	5	3	5	5	5	4	5	5	5	5	5	5	5	1	3	3	4	3	4	4	5		105
4	3	3	4	4	5	4	2	4	4	4	4	4	4	4	4	4	3	4	4	3	3	4	4	4		94
5	5	4	4	4	4	4	4	4	4	4	4	4	4	4	4	4	4	4	4	4	4	4	4	4		102
3	4	4	3	4	3	4	3	4	4	3	4	3	4	3	4	4	3	4	4	3	4	4	3	4		90
4	4	3	4	4	5	4	3	4	4	4	4	4	4	4	4	4	4	4	4	4	4	4	4	4		99
3	4	2	3	3	3	3	3	3	4	3	3	3	3	3	3	3	3	3	3	4	3	3	5	3		79
3	2	3	3	3	3	3	4	4	3	3	3	3	3	4	3	3	2	3	4	3	3	3	3	3		77
3	2	2	2	2	2	3	3	3	4	3	3	3	1	3	2	3	3	3	3	3	3	2	3	3		67
4	4	2	3	3	4	4	4	4	3	3	4	4	4	3	4	3	3	5	3	3	3	3	4	3		87
4	2	3	3	4	5	4	3	5	4	4	5	5	2	4	3	5	4	4	4	4	3	4	4	1		93
4	5	4	4	4	4	4	4	4	4	4	4	4	3	3	4	4	2	4	3	4	4	3	4	2		93
3	2	1	3	3	3	3	3	5	3	3	3	4	4	4	4	4	3	4	3	4	3	3	3	3		81
4	4	4	4	4	4	4	4	4	4	4	4	4	4	4	4	4	4	4	4	4	4	4	4	4		100
4	3	2	5	4	5	5	5	4	5	3	4	2	5	5	5	3	3	4	5	3	3	3	3	5		98
4	3	4	4	4	5	4	4	3	3	4	4	4	4	4	4	4	4	4	4	4	4	4	4	4		98
4	5	4	4	4	5	4	4	4	4	4	4	4	3	3	4	4	2	4	4	3	4	3	4	4		96
4	2	1	3	4	3	3	3	4	4	4	3	3	4	5	4	4	3	3	2	4	3	3	4	5		85
5	5	1	3	5	5	5	5	5	5	5	5	5	4	4	5	5	5	5	5	5	5	5	5	5		117
5	5	5	5	5	5	5	5	5	5	5	5	5	5	5	5	5	5	5	5	5	5	5	5	5		125
3	4	2	3	4	3	4	4	4	4	4	3	4	3	4	3	3	2	4	4	4	4	4	4	5		90
4	4	2	4	4	4	4	4	4	4	4	4	4	3	5	4	4	4	4	4	4	4	4	4	4		98
3	2	3	4	2	2	4	2	3	3	5	4	2	2	4	3	3	3	2	3	3	3	3	4	2		74
4	5	1	3	4	3	4	4	5	4	3	4	4	3	4	3	4	2	3	3	4	4	3	3	3		87
4	4	4	4	4	4	4	4	4	4	4	4	4	4	4	4	4	4	4	4	4	4	4	4	4		100
5	5	5	5	5	5	5	5	5	5	5	5	5	5	5	5	5	1	5	4	5	5	5	5	5		120
3	3	3	3	3	3	3	3	3	3	3	3	3	3	3	3	3	3	3	3	3	3	3	3	3		75
4	5	3	4	4	3	4	3	5	5	4	4	3	3	3	5	3	2	3	3	4	4	3	4	5		93
4	5	3	4	4	5	3	3	3	3	5	4	4	3	4	4	3	4	3	4	4	3	3	4	5		94
4	3	1	4	4	4	4	4	4	3	4	4	4	4	4	4	4	3	4	2	4	3	3	3	4		89
5	5	3	3	3	3	3	3	3	3	3	3	3	3	3	3	3	3	3	3	3	3	3	3	3		79
5	5	5	5	5	5	5	5	5	5	5	5	5	5	5	5	5	5	5	5	5	5	5	5	5		125
3	5	2	4	4	4	4	3	5	3	3	3	3	3	4	4	4	4	4	4	3	3	3	4	4		90
4	4	3	4	4	3	3	3	3	4	4	4	3	3	4	4	3	3	3	2	4	4	3	4	4		87
5	5	5	5	5	5	5	5	5	5	5	5	5	5	3	5	5	5	5	2	5	5	5	5	4		119
5	3	2	4	3	3	4	4	5	5	4	3	3	4	4	4	4	2	5	4	4	5	4	3	4		95
2	5	3	2	4	2	4	4	4	5	5	5	4	3	5	4	4	3	4	4	5	4	5	5	5		100
3	2	5	2	3	5	4	3	5	4	2	3	3	2	2	3	4	2	4	4	4	4	5	5	4		87
4	4	4	4	4	4	4	4	4	4	4	4	4	4	4	4	4	4	4	4	4	4	4	4	4		100
3	3	3	3	3	3	3	3	3	3	3	3	3	3	3	3	3	3	3	3	3	3	3	3	3		75
4	3	2	3	4	5	3	3	5	3	5	5	5	3	4	4	3	2	4	5	4	5	5	4	5		98
4	5	1	3	5	1	5	5	5	5	5	5	5	5	5	5	5	5	5	5	5	5	5	5	5		114
5	5	2	5	5	5	5	5	5	5	5	5	5	5	5	5	5	5	5	5	5	5	5	5	5		122
3	3	3	5	5	4	3	3	5	3	3	3	3	3	3	3	3	3	3	3	3	3	3	3	3		82
4	3	4	3	3	3	3	3	4	3	3	3	3	3	3	3	3	3	3	3	3	3	3	3	3		78
5	5	1	4	5	3	2	3	5	5	5	4	4	3	4	3	3	3	3	3	4	4	3	5	5		94
5	5	1	4	4	5	4	5	5	3	5	3	3	3	3	3	1	3	5	2	5	5	4	5	5		96
4	5	3	3	4	3	5	3	5	3	3	2	4	2	4	3	3	2	4	3	2	2	2	3	4		81
3	5	5	5	4	3	3	3	3	3	3	3	3	3	3	3	3	3	3	3	3	3	3	3	3		82
3	3	1	4	3	2	3	2	3	3	2	2	2	2	5	3	3	3	2	1	3	3	2	3	2		65
4	5	5	5	5	5	5	5	5	5	5	5	5	5	5	5	5	5	5	5	5	5	4	4	5		122
4	4	4	3	4	3	4	4	4	5	4	4	3	3	4	5	4	3	3	3	4	4	4	4	4		95
4	4	3	4	4	3	4	3	4	4	4	3	4	4	4	4	4	3	4	3	4	4	4	4	4		94
3	2	3	3	3	2	3	3	3	3	4	3	3	4	4	3	3	3	3	3	4	3	2	3	4		77
2	2	2	2	2	3	3	5	5	2	4	3	2	1	3	2	2	2	3	2	2	2	2	2	2		62
5	5	5	5	5	5	5	5	5	5	5	5	5	5	5	5	5	5	5	5	5	5	5	5	5		125
5	5	2	4	4	4	4	4	4	4	4	4	4	4	4	4	4	4	4	3	5	5	4	4	5		102
2	2	1	1	1	1	1	1	1	2	1	1	1	1	1	1	1	1	1	5	1	1	1	1	1		32
5	5	2	5	5	5	5	5	5	5	5	5	5	5	5	5	5	5	5	5	3	3	4	4	3		114
3	4	3	3	3	3	3	3	4	3	3	3	3	3	3	3	3	3	3	3	3	3	3	3	3		77
5	5	5	5	5	5	5	5	5	5	5	5	5	5	5	5	5	5	5	3	5	5	5	5	5		123
3	4	3	3	3	3	3	3	3	4	4	4	3	4	3	4	4	2	4	4	4	4	3	3	2		84
5	5	5	5	5	5	5	5	5	5	5	5	5	5	5	5	3	5	5	5	5	4	4	5	5		121
4	1	1	5	3	3	3	4	1	1	5	5	1	4	5	3	3	5	1	4	4	5	3	3	3		80
4	4	4	4	4	4	4	4	4	4	4	4	4	4	4	4	4	4	4	4	4	4	3	4	4		99
3	2	5	3	3	3	3	3	3	3	3	3	3	3	2	3	3	3	3	3	3	3	3	3	3		75
5	3	1	5	5	5	5	5	5	5	5	5	5	3	5	5	5	5	4	3	5	5	5	5	5		114
3	5	3	4	4	4	4	4	4	4	4	4	3	2	5	4	4	5	3	5	3	1	5	4	5		96
3	4	2	3	3	3	3	3	3	3	3	3	3	3	3	3	3	3	3	3	3	3	2	3	5		76
3	4	2	4	4	4	4	4	4	4	4	4	4	4	3	4	4	3	4	4	4	4	4	4	4		95
2	2	3	4	4	3	3	3	4	4	3	4	2	2	2	3	4	2	3	3	3	3	2	3	4		75
4	5	2	2	2	3	2	3	3	3	3	3	3	3	3	3	3	3	3	3	2	2	3	3	2		71
3	5	1	3	4	4	3	5	3	4	5	3	2	2	3	4	3	2	2	5	3	4	3	3	5		84
5	5	5	5	5	5	5	5	5	5	5	5	5	5	5	5	5	5	5	5	5	5	5	5	5		125
3	1	1	2	1	5	2	2	5	1	2	1	2	1	2	1	1	3	3	5	2	1	1	3	2		53
4	1	1	3	4	3	4	4	4	4	4	4	2	3	3	4	4	5	4	3	4	3	4	3	5		87
4	4	2	5	3	4	3	3	4	3	4	3	4	2	4	3	4	4	4	4	4	4	3	4	4		90
3	3	3	3	3	3	3	3	3	3	3	3	3	3	3	3	3	3	3	3	3	3	3	3	3		75
3	3	3	3	3	3	3	3	3	3	3	3	3	3	3	3	3	3	3	3	3	3	3	3	3		75
4	5	4	3	3	3	3	2	3	3	3	3	4	3	3	3	3	2	2	3	4	3	3	3	3		78
5	5	5	5	5	5	5	5	5	5	5	5	5	5	5	5	5	5	5	5	5	5	5	5	5		125
5	5	5	5	5	5	5	5	5	5	5	5	5	5	5	5	5	5	5	4	5	5	3	5	5		122
4	3	4	4	4	4	5	4	5	3	3	4	3	3	2	4	4	1	4	3	3	3	4	3	3		87
5	5	4	4	1	4	5	5	5	5	3	5	5	4	5	5	5	5	5	3	5	4	5	5	3		110
4	3	3	1	1	3	4	4	5	3	4	2	2	3	3	3	3	4	3	3	2	4	1	3	3		74
3	3	3	3	3	3	3	3	3	3	3	3	3	3	3	3	3	3	3	3	3	3	3	3	3		75
2	4	3	3	4	4	4	4	4	4	2	4	2	2	2	2	3	2	2	3	3	3	4	3	4		77
2	4	4	4	4	4	4	4	4	4	4	4	4	4	4	4	4	4	2	5	3	2	2	2	3		89
5	5	5	5	5	5	5	5	5	5	5	5	5	5	5	5	5	5	5	5	5	5	5	5	5		125
4	5	1	4	5	4	3	3	3	3	3	3	3	3	3	3	3	3	3	3	3	3	3	3	3		80
2	2	4	4	5	4	5	3	5	5	5	5	5	5	5	5	5	1	3	3	5	5	5	5	5		106
4	4	1	4	5	1	4	1	5	5	4	1	5	3	1	1	1	1	5	5	1	1	1	4	5		73
3	5	1	4	3	3	3	3	3	3	3	3	3	3	3	3	3	5	3	4	2	3	3	3	3		78
3	2	4	3	3	4	5	5	2	5	3	5	2	2	4	4	5	2	4	4	3	4	2	4	5		89
5	5	5	5	5	5	5	5	5	5	5	5	5	5	5	5	5	5	5	5	5	5	5	5	5		125
3	3	3	3	3	3	3	3	3	3	3	3	3	3	3	3	3	3	3	3	3	3	3	3	3		75
5	5	4	5	5	5	5	5	5	5	5	5	5	5	5	5	5	5	5	5	5	5	5	5	5		124
4	2	1	2	2	3	4	2	3	4	3	3	4	2	4	2	3	4	4	2	3	2	4	4	5		76
2	3	3	3	3	3	3	3	3	4	3	3	3	3	4	3	4	4	3	4	4	3	4	3	4		82
4	4	4	3	4	3	4	3	3	3	4	4	3	3	4	4	4	4	4	3	5	3	4	4	3		91
5	5	3	5	5	5	5	5	5	5	5	5	5	5	5	5	5	5	5	5	5	5	5	5	5		123
4	4	5	4	4	4	4	4	5	4	5	3	4	3	3	5	5	3	4	2	5	4	3	4	4		99
4	3	4	3	3	2	4	4	5	4	5	3	3	3	4	4	4	4	4	3	4	3	3	3	4		90
5	5	2	4	5	4	5	5	5	5	5	5	5	5	5	5	5	5	5	4	3	5	5	5	5		117
3	4	1	3	4	5	4	4	4	4	4	4	3	4	3	4	4	3	4	3	3	3	2	4	3		87
3	3	3	3	3	3	3	3	3	3	3	3	3	3	3	3	3	3	3	3	3	3	3	3	3		75
3	3	3	3	3	3	3	3	3	3	3	3	3	3	3	3	3	3	3	3	3	3	3	3	3		75
3	1	2	2	3	2	3	3	5	4	4	3	2	3	2	3	2	2	2	3	3	3	1	4	3		68
5	5	3	4	5	5	5	4	5	5	5	5	4	2	3	3	4	3	4	4	5	5	4	4	5		106
5	5	5	5	5	5	5	5	5	5	5	5	5	5	5	5	5	5	5	5	5	5	5	5	5		125
3	3	3	3	3	4	4	3	3	3	3	3	3	3	3	3	2	2	4	2	3	3	3	3	3		75
3	4	3	3	3	3	4	3	2	2	4	3	3	4	3	3	3	3	3	5	3	2	3	3	4		79
4	4	4	4	4	4	4	4	4	4	4	4	4	4	4	4	4	4	4	4	4	4	4	4	4		100
4	4	1	3	3	3	3	3	3	3	3	3	2	3	3	3	3	2	2	3	4	3	4	3	4		75
4	5	3	4	4	3	4	4	4	3	4	4	4	4	3	4	4	3	4	3	3	3	4	3	3		91
4	5	5	5	5	5	5	5	5	5	5	5	5	5	5	5	5	5	5	5	5	5	5	5	5		124
3	3	3	3	3	3	3	3	3	3	3	3	3	3	3	3	3	3	3	3	3	3	3	3	3		75
5	5	5	5	5	5	5	5	5	5	5	5	5	5	5	5	5	5	5	5	5	5	5	5	5		125
4	4	1	3	4	4	4	4	4	3	3	3	3	3	4	4	3	2	5	3	3	1	4	4	4		84
3	3	3	3	3	3	3	3	3	3	3	3	3	3	3	1	5	3	3	3	5	3	5	5	3		81
4	5	4	3	4	4	4	4	4	3	4	3	4	3	3	3	3	3	4	4	3	3	3	3	4		89
3	5	2	3	3	3	4	3	5	3	3	3	3	3	4	3	3	2	5	3	4	3	3	3	3		82
3	3	3	3	3	3	3	3	1	3	3	3	3	3	5	3	4	4	4	3	3	3	4	3	4		80
4	2	3	4	2	3	3	4	4	4	4	3	2	2	3	3	3	2	4	4	2	3	1	3	3		75
5	5	5	5	5	5	5	5	5	5	5	5	5	5	5	5	5	5	5	5	5	5	5	5	5		125
3	1	3	4	3	3	3	3	2	3	4	1	2	1	5	3	4	3	3	4	3	2	2	3	2		70
5	4	1	3	4	4	4	4	4	4	4	4	3	5	4	4	4	2	4	4	3	4	4	4	5		95
5	5	3	4	4	5	5	5	3	4	5	4	4	5	5	5	5	4	5	3	3	5	5	5	5		111
5	4	4	5	5	5	5	5	5	5	5	5	5	5	5	5	5	3	5	4	5	5	5	5	5		120
5	1	3	4	1	2	5	5	2	2	1	1	1	3	4	2	2	2	5	4	2	2	2	2	4		67
4	4	2	3	3	3	3	3	3	4	4	4	3	3	3	3	3	3	3	3	3	3	3	3	3		79
3	1	1	3	2	4	2	4	4	3	3	3	2	1	3	3	3	2	2	3	5	4	1	3	5		70
5	5	5	5	5	5	5	5	5	5	5	5	5	5	5	5	5	2	5	4	4	4	5	5	3		117
5	2	4	4	3	5	5	4	3	3	4	4	2	5	4	4	4	4	4	5	3	2	4	4	2		93
5	5	5	5	5	5	5	5	5	5	5	5	5	5	5	5	5	5	5	5	5	5	5	5	5		125
3	4	3	3	3	3	3	3	3	3	3	3	2	2	2	4	4	2	2	2	3	4	4	4	5		77
2	2	1	2	2	3	3	3	3	3	3	3	2	2	4	3	3	4	2	4	2	2	1	2	2		63
4	3	4	4	5	4	5	4	4	4	5	4	4	4	3	4	4	3	4	3	5	5	4	4	5		102
3	3	1	2	2	3	3	2	5	4	2	3	3	1	2	2	3	3	2	4	2	4	3	3	5		70
3	1	1	3	3	3	3	3	3	3	3	3	3	3	2	3	3	3	3	3	3	3	3	3	3		70
4	5	1	3	5	4	3	4	4	3	5	4	3	4	3	4	4	3	3	3	3	3	3	3	5		89
4	5	3	4	4	4	4	4	4	4	4	4	4	4	4	5	5	4	4	4	4	4	4	4	4		102
4	3	2	3	3	5	5	4	3	4	4	5	3	3	4	4	5	4	5	3	4	4	3	4	3		94
4	4	4	3	3	3	3	4	4	3	3	2	3	3	5	3	3	2	3	4	3	4	2	3	4		82
4	5	2	4	4	4	4	5	4	3	4	3	5	4	4	5	5	3	4	5	3	4	3	3	5		99
3	3	3	3	3	3	3	3	3	3	3	3	3	3	3	3	3	3	3	3	3	3	3	3	3		75
4	3	1	3	3	3	3	3	2	3	2	3	2	2	3	3	3	3	4	3	2	3	3	2	2		68
4	3	3	4	4	5	3	3	4	3	4	3	3	4	3	4	4	4	4	3	2	4	3	4	4		89
5	5	1	4	4	4	5	5	5	5	5	5	5	5	4	4	5	5	5	3	5	5	3	4	4		110
3	3	1	3	2	2	3	2	4	4	4	4	4	2	2	2	4	4	4	4	4	2	4	4	4		79
4	4	1	4	3	4	5	4	5	5	5	5	3	4	4	4	4	4	3	3	5	4	4	4	3		98
3	3	2	3	3	4	5	4	5	4	3	3	3	4	4	4	4	4	4	3	4	3	3	5	4		91
5	5	1	5	5	4	4	3	5	4	4	4	5	4	5	5	5	3	5	3	5	5	5	5	5		109
2	5	4	3	2	2	4	3	4	4	4	4	4	4	4	4	4	2	4	4	4	4	3	4	4		90
5	2	5	5	5	5	5	5	5	5	5	5	5	4	5	5	5	5	5	5	5	5	5	5	5		121
4	4	4	4	4	4	4	4	4	4	4	4	4	4	4	4	4	4	4	4	4	4	4	4	4		100
5	5	5	5	5	5	5	5	5	5	5	5	5	5	5	5	5	5	5	5	5	5	5	5	5		125
3	5	2	4	3	4	5	5	5	4	3	2	4	4	4	5	5	2	5	3	3	3	3	3	5		94
5	5	5	3	3	4	2	3	3	5	5	5	5	2	5	2	2	2	3	5	2	1	1	5	5		88
5	3	5	5	5	5	5	5	5	5	5	4	4	4	3	5	5	5	5	5	5	4	4	4	4		114
2	1	1	2	5	3	2	4	5	3	2	2	1	1	2	3	2	2	4	4	2	1	2	3	3		62
4	2	3	4	5	4	5	4	5	4	5	4	2	3	3	5	4	3	4	3	3	5	5	5	5		99
4	4	4	4	4	4	4	4	4	4	4	4	4	4	4	4	4	4	4	4	4	4	4	4	4		100
5	5	5	4	4	4	5	5	5	4	5	5	5	5	5	5	4	4	4	4	5	4	5	4	5		115
5	5	1	3	5	5	4	5	5	5	5	5	5	2	5	5	5	5	5	5	5	3	5	5	5		113
4	3	1	3	3	4	4	3	4	4	3	4	2	3	4	3	3	3	3	3	3	3	3	3	3		79
4	1	5	4	5	1	5	4	1	3	5	5	3	4	5	5	5	5	4	4	5	4	5	4	5		101
3	5	3	3	3	3	4	4	4	5	5	5	3	3	4	4	4	2	3	4	3	3	2	5	5		92
4	2	3	3	4	4	4	3	4	4	4	4	2	3	3	4	4	4	4	4	4	3	3	4	4		89
4	5	5	5	5	5	5	5	5	5	5	5	5	5	4	5	5	3	5	5	4	3	4	4	5		116
3	3	3	3	3	3	3	3	3	3	3	3	3	3	3	3	3	3	3	3	3	3	3	3	3		75
5	5	1	3	5	5	3	4	4	3	5	5	3	3	3	4	3	4	4	4	5	2	5	5	4		97
5	5	3	4	4	5	4	4	5	4	4	5	4	3	2	4	4	4	5	4	5	3	3	4	5		102
3	5	5	3	2	2	2	2	4	5	5	4	5	3	4	2	3	2	2	3	4	3	4	4	5		86
5	5	1	5	5	5	5	5	5	5	5	5	5	5	5	5	5	4	5	5	4	5	5	5	5		119
4	3	1	4	3	3	3	3	3	3	3	3	3	3	3	3	3	3	3	2	4	3	4	4	5		79
4	5	2	4	3	3	4	4	4	4	5	4	4	4	4	4	4	3	4	3	4	5	4	5	5		99
4	4	4	4	4	3	5	5	3	4	5	5	2	3	5	4	4	5	5	4	5	4	3	4	4		102
3	3	3	3	3	3	3	3	3	3	3	3	3	3	3	3	3	3	3	3	3	3	3	3	3		75
3	3	2	4	4	4	4	4	4	4	4	4	4	4	4	4	4	4	4	4	4	4	4	4	4		96
3	5	3	3	3	3	3	3	3	4	3	3	4	3	3	3	3	3	3	3	3	3	3	3	3		79
5	5	5	5	5	5	5	5	5	5	5	5	5	5	5	5	5	5	5	5	5	5	5	5	5		125
4	4	4	4	3	4	4	4	4	4	4	4	4	3	5	4	4	2	4	3	2	4	4	3	3		92
2	4	3	3	4	2	3	3	2	4	3	2	3	2	3	2	3	4	4	4	4	3	2	3	4		76
5	5	5	5	5	5	5	5	5	5	3	5	3	3	3	3	3	3	3	3	5	5	3	5	5		105
4	4	4	4	4	4	4	4	4	4	4	4	4	4	4	4	4	4	4	4	4	4	4	4	4		100
5	4	3	3	3	3	4	2	3	4	4	4	3	3	4	4	4	4	4	4	4	4	4	3	5		92
3	4	4	4	4	4	4	4	4	4	4	4	4	4	4	4	4	4	4	4	4	4	4	4	4		99
3	3	3	3	3	3	3	3	3	3	3	3	3	3	3	3	3	3	3	3	3	3	3	3	3		75
4	2	1	2	2	3	5	4	5	4	3	3	2	2	3	4	4	3	2	3	4	3	3	4	5		80
3	3	1	4	3	4	4	5	3	4	5	3	3	3	4	3	3	4	5	4	5	3	3	4	4		90
3	2	2	3	3	4	4	5	4	4	3	3	3	3	3	4	4	4	4	4	3	3	5	5	3		88
																										平均分
																										92.1917	125

## Sheet: 物质主义
1.我羡慕那些拥有昂贵房子、车子和衣服的人。	2.我拥有的物品说明了我生活得怎么样。	3.买东西带给我很多快乐。	4.我喜欢生活中有许多奢侈品。	5.我喜欢拥有那些能给人留下深刻印象的物品。	反向	6.我尽量保持简单的物质生活。	7.如果能够拥有某些现在没有的东西，我的生活会更好。	8.如果能买得起更多的东西，我会更快乐。	9.我有时会因为买不起所有我喜欢的东西而感到郁闷。		总分
4	4	4	1	4	1	4	4	4	1		31
2	1	1	1	3	3	2	2	4	4		23
4	1	1	1	4	1	4	5	1	3		25
3	3	3	3	3	2	3	3	3	3		29
4	2	3	2	4	1	4	3	4	3		30
2	2	2	2	3	1	4	2	2	2		22
2	2	4	2	4	1	4	5	4	1		29
3	3	4	3	4	1	4	4	4	4		34
5	3	5	5	5	3	2	5	5	3		41
1	2	4	1	4	1	4	3	4	2		26
4	2	5	4	5	2	3	4	5	4		38
3	2	3	2	4	2	3	4	4	2		29
4	4	5	4	4	3	2	3	4	4		37
5	4	4	3	4	1	4	5	4	3		37
3	3	4	3	4	2	3	2	3	2		29
1	1	3	1	3	1	4	3	3	3		23
2	1	1	1	1	4	1	1	1	2		15
4	4	4	4	4	1	4	4	4	4		37
2	2	5	5	5	4	1	5	5	5		39
2	2	4	2	3	1	4	2	2	2		24
1	5	5	1	4	0	5	5	1	1		28
2	2	2	2	4	1	4	2	2	2		23
4	2	2	1	3	1	4	3	4	4		28
5	3	5	2	5	1	4	3	5	2		35
1	1	5	1	3	0	5	2	5	1		24
3	3	3	3	3	2	3	3	3	3		29
3	3	3	3	3	2	3	3	3	3		29
3	3	3	3	3	2	3	3	3	3		29
1	4	4	2	5	1	4	3	3	3		30
2	4	3	2	4	1	4	4	3	1		28
1	4	5	3	5	3	2	3	5	4		35
2	4	2	2	4	1	4	4	4	2		29
1	1	1	1	1	4	1	1	1	1		13
5	2	4	1	4	0	5	4	4	3		32
4	4	5	3	4	1	4	4	4	2		35
1	1	4	1	1	3	2	2	5	2		22
3	2	4	2	2	1	4	3	3	2		26
3	2	4	2	5	1	4	5	4	2		32
1	2	5	3	5	3	2	3	2	1		27
1	1	1	1	4	1	4	1	1	1		16
3	3	3	1	3	0	5	3	3	1		25
1	4	4	2	3	1	4	3	2	3		27
1	2	1	1	4	0	5	1	1	1		17
4	4	4	2	4	1	4	4	4	4		35
2	2	5	3	3	4	1	4	4	2		30
3	3	3	3	3	2	3	3	3	3		29
5	5	2	1	5	0	5	2	5	4		34
3	2	2	3	2	1	4	3	3	1		24
2	3	4	3	5	3	2	5	5	3		35
1	5	4	3	5	0	5	5	2	2		32
2	4	4	2	2	1	4	4	4	2		29
5	5	5	5	5	0	5	5	5	5		45
1	3	3	3	5	2	3	3	3	3		29
4	3	4	4	4	1	4	3	4	4		35
3	1	4	3	3	1	4	3	4	3		29
1	1	4	1	1	0	5	3	2	4		22
4	3	4	3	4	1	4	4	4	3		34
4	4	4	4	4	1	4	4	4	2		35
2	2	4	2	5	1	4	4	4	2		30
4	2	4	1	4	1	4	3	3	3		29
4	2	3	3	4	2	3	4	4	4		33
1	1	1	1	2	0	5	1	4	1		17
1	1	3	2	5	1	4	2	3	1		23
2	1	4	1	3	2	3	5	4	3		28
2	1	4	2	4	1	4	4	4	2		28
2	4	4	1	3	2	3	2	5	2		28
3	2	3	3	5	0	5	3	2	2		28
4	2	2	3	4	0	5	5	3	2		30
2	2	2	1	4	1	4	4	3	3		26
4	3	5	4	3	2	3	3	4	4		35
4	4	4	3	2	2	3	2	2	1		27
2	1	4	1	1	1	4	4	4	1		23
1	1	3	3	5	2	3	3	3	3		27
4	3	4	4	4	2	3	4	4	5		37
1	1	3	1	4	1	4	1	3	1		20
4	4	4	2	5	1	4	5	5	4		38
2	1	1	3	4	3	2	3	4	2		25
5	1	4	1	5	0	5	5	4	1		31
3	4	2	2	4	0	5	4	2	2		28
5	1	1	1	1	0	5	5	5	1		25
1	3	1	2	4	1	4	4	3	3		26
4	3	5	3	5	1	4	4	4	3		36
2	2	4	2	3	2	3	4	2	1		25
3	2	2	2	2	2	3	2	3	3		24
4	4	4	4	4	1	4	5	5	5		40
5	2	4	2	2	0	5	5	5	4		34
3	1	4	1	5	1	4	3	4	1		27
3	3	1	3	5	2	3	1	3	3		27
2	2	3	2	4	2	3	4	3	3		28
3	2	1	1	4	0	5	3	4	5		28
3	3	2	2	5	0	5	3	3	1		27
3	3	4	2	4	1	4	4	4	4		33
2	2	2	2	3	1	4	3	1	1		21
4	4	4	4	4	1	4	4	4	4		37
1	1	1	1	1	4	1	1	1	1		13
2	3	3	3	3	2	3	3	3	3		28
2	2	3	3	4	2	3	3	3	2		27
5	1	4	4	4	1	4	4	4	4		35
1	1	5	5	5	0	5	1	1	3		27
2	1	2	2	4	1	4	3	3	2		24
3	4	3	1	3	1	4	5	5	5		34
3	4	4	3	3	1	4	3	4	4		33
2	4	5	4	3	1	4	4	4	4		35
2	4	5	5	5	4	1	5	5	2		38
3	4	4	3	4	2	3	5	5	3		36
5	4	3	3	4	2	3	5	3	4		36
3	3	3	3	3	2	3	3	3	3		29
2	1	5	4	4	2	3	2	2	3		28
2	3	4	2	3	3	2	3	4	3		29
1	1	4	1	4	4	1	5	2	1		24
3	1	5	4	5	1	4	5	3	1		32
3	3	3	3	3	2	3	3	5	3		31
4	2	5	1	5	2	3	4	4	3		33
3	3	3	3	3	2	3	3	3	3		29
3	3	3	3	3	2	3	3	3	3		29
3	3	4	3	4	2	3	3	3	3		31
3	3	4	3	4	1	4	3	3	3		31
3	3	4	2	2	2	3	3	3	3		28
3	3	4	3	4	2	3	3	3	3		31
1	1	1	1	5	1	4	4	1	4		23
4	4	4	4	4	1	4	4	4	4		37
3	3	3	1	3	0	5	3	3	1		25
4	2	4	2	4	1	4	5	2	2		30
4	4	3	3	3	2	3	3	3	3		31
1	3	5	4	5	3	2	1	2	1		27
3	3	3	3	3	2	3	3	3	3		29
5	5	5	3	5	2	3	5	5	2		40
3	1	3	1	2	2	3	4	4	4		27
1	3	3	3	3	2	3	3	3	3		27
1	1	1	1	1	0	5	1	1	1		13
3	3	3	3	3	2	3	3	3	3		29
2	2	2	2	2	1	4	2	2	2		21
1	1	4	4	5	1	4	3	4	1		28
3	2	3	2	4	2	3	4	2	2		27
3	3	3	3	3	2	3	3	3	3		29
3	3	3	3	3	2	3	3	3	3		29
1	1	1	1	4	0	5	1	1	1		16
1	1	3	3	3	2	3	2	4	4		26
1	1	1	1	1	1	4	1	1	1		13
4	4	5	1	5	3	2	5	5	2		36
3	3	3	3	3	2	3	3	3	3		29
4	5	5	5	5	1	4	5	5	4		43
2	2	4	3	3	2	3	3	3	3		28
4	4	4	2	4	3	2	4	4	2		33
5	5	5	3	5	0	5	5	5	5		43
3	3	3	3	3	2	3	3	3	3		29
2	1	3	1	5	1	4	4	2	3		26
4	2	4	2	4	1	4	3	4	3		31
2	2	3	2	4	2	3	3	1	1		23
4	4	4	3	3	1	4	3	4	3		33
2	2	5	1	1	3	2	1	5	5		27
4	3	3	1	4	1	4	4	4	3		31
1	4	3	3	3	2	3	3	3	3		28
2	2	2	2	2	3	2	2	2	2		21
3	5	5	5	5	2	3	5	5	3		41
1	1	1	1	1	4	1	1	1	1		13
2	2	4	3	3	2	3	3	3	3		28
4	3	3	2	4	2	3	4	4	2		31
4	3	4	2	3	2	3	4	4	3		32
2	2	5	4	5	0	5	5	5	5		38
3	3	3	3	3	2	3	3	3	3		29
3	3	3	3	3	2	3	3	3	3		29
3	3	3	3	3	2	3	3	3	3		29
3	3	3	3	3	2	3	3	3	3		29
5	4	5	4	3	1	4	4	3	4		37
3	3	3	3	3	2	3	3	3	3		29
2	1	4	1	4	0	5	2	1	2		22
3	3	3	3	3	2	3	3	3	3		29
5	3	4	2	5	1	4	2	4	4		34
4	4	5	4	5	1	4	4	5	4		40
3	2	3	3	4	1	4	4	4	3		31
5	5	5	1	5	1	4	5	5	2		38
1	1	1	1	1	4	1	1	1	1		13
3	3	3	3	3	2	3	3	3	3		29
2	5	4	1	5	2	3	3	3	3		31
1	1	1	1	1	4	1	1	1	1		13
5	1	5	1	4	2	3	4	5	5		35
4	3	2	1	5	0	5	4	4	2		30
4	2	3	2	3	2	3	3	4	4		30
3	3	2	3	4	2	3	2	2	2		26
4	4	4	2	5	2	3	4	3	4		35
2	2	4	2	3	2	3	3	3	2		26
2	3	3	2	2	3	2	2	3	2		24
4	3	4	4	4	1	4	3	4	4		35
4	3	5	3	5	2	3	3	3	3		34
1	1	1	1	1	1	4	1	1	1		13
4	4	5	2	4	2	3	2	4	2		32
2	2	2	2	3	0	5	3	3	2		24
2	3	3	3	3	2	3	3	3	3		28
3	3	3	3	3	2	3	3	3	3		29
5	3	5	2	5	2	3	5	5	4		39
4	4	3	1	5	2	3	3	5	5		35
1	1	3	4	5	2	3	2	1	1		23
1	1	4	1	1	1	4	2	1	1		17
4	3	2	4	3	1	4	5	3	3		32
4	2	5	5	5	1	4	4	4	4		38
2	1	1	2	5	1	4	4	4	2		26
1	1	5	1	1	0	5	1	5	5		25
2	2	2	2	4	1	4	3	3	2		25
1	5	3	1	3	0	5	1	3	1		23
4	3	4	3	3	1	4	4	4	4		34
1	1	4	1	1	1	4	3	1	2		19
3	4	4	4	4	2	3	1	3	2		30
4	3	5	5	5	2	3	5	5	2		39
2	3	5	4	5	3	2	3	4	2		33
3	1	1	1	3	1	4	2	4	1		21
3	3	4	3	4	2	3	4	4	3		33
4	4	4	4	4	1	4	4	4	4		37
1	1	2	1	2	1	4	1	1	1		15
1	4	2	1	2	2	3	3	5	2		25
4	1	4	1	4	2	3	3	3	3		28
5	1	5	1	5	0	5	5	5	1		33
1	1	4	1	1	1	4	2	4	1		20
4	3	4	3	4	2	3	2	3	2		30
2	4	3	1	5	2	3	5	3	4		32
2	4	3	3	5	1	4	3	3	2		30
3	3	4	2	3	2	3	4	3	5		32
3	4	4	4	4	2	3	3	4	3		34
3	2	4	1	4	1	4	4	4	4		31
2	2	4	3	2	1	4	3	2	2		25
5	5	5	5	5	1	4	5	5	5		45
1	1	1	1	3	1	4	3	3	1		19
4	4	4	4	4	1	4	3	4	3		35
1	3	3	3	3	2	3	3	4	3		28
4	4	4	3	3	1	4	4	4	4		35
1	1	1	1	1	4	1	1	1	1		13
3	4	4	2	3	2	3	2	4	3		30
2	4	4	4	4	2	3	4	5	4		36
4	2	4	3	5	1	4	4	3	2		32
3	2	3	2	4	2	3	2	2	4		27
5	3	5	1	5	2	3	1	1	4		30
2	4	4	2	4	2	3	4	4	2		31
3	4	4	2	4	1	4	4	4	4		34
4	4	4	5	4	1	4	4	4	4		38
1	1	2	2	1	3	2	2	1	1		16
4	3	4	3	4	2	3	4	4	4		35
2	3	3	2	4	1	4	2	2	1		24
3	2	3	2	4	2	3	4	4	4		31
2	4	3	2	4	0	5	3	5	2		30
1	4	4	3	5	1	4	3	1	1		27
2	3	5	4	3	1	4	4	4	4		34
1	1	2	4	5	3	2	5	5	4		32
5	3	5	5	5	1	4	3	5	4		40
2	1	2	1	4	1	4	3	2	1		21
4	4	4	4	4	2	3	4	4	3		36
1	4	4	4	4	1	4	3	4	1		30
4	4	4	4	4	1	4	4	4	4		37
2	2	4	2	4	1	4	3	4	2		28
1	2	4	1	4	1	4	4	4	4		29
4	2	2	3	3	1	4	4	4	2		29
2	2	4	3	3	2	3	3	3	3		28
5	5	1	1	5	0	5	5	5	5		37
4	3	5	4	5	0	5	5	5	4		40
4	3	4	3	4	1	4	3	3	3		32
3	2	2	4	5	1	4	3	2	2		28
2	2	3	2	4	2	3	3	3	3		27
2	2	4	2	5	0	5	1	4	1		26
3	2	3	4	3	4	1	3	4	3		30
1	1	1	1	1	4	1	1	1	1		13
3	3	3	3	3	2	3	3	3	3		29
4	3	5	3	4	1	4	4	5	2		35
1	1	3	1	5	0	5	1	1	1		19
5	5	1	1	5	0	5	2	1	1		26
4	3	3	3	3	2	3	3	4	4		32
3	3	3	3	3	2	3	3	3	3		29
1	1	1	1	2	1	4	1	1	1		14
1	3	5	5	5	4	1	5	5	1		35
2	3	5	5	4	3	2	5	5	1		35
1	3	4	3	3	1	4	3	3	2		27
3	4	4	2	4	1	4	5	3	4		34
1	1	4	1	4	0	5	1	4	4		25
4	3	4	3	4	2	3	4	3	3		33
2	2	4	3	5	2	3	3	4	4		32
4	3	4	2	3	1	4	4	4	4		33
5	4	5	1	5	2	3	5	5	4		39
2	3	4	4	3	3	2	1	4	3		29
1	1	4	1	1	1	4	1	1	1		16
1	1	4	2	5	2	3	4	4	2		28
2	3	3	2	5	2	3	3	3	4		30
2	2	4	2	3	1	4	3	3	3		27
1	1	1	1	1	0	5	1	1	1		13
2	4	4	3	3	1	4	3	4	3		31
1	1	3	1	2	1	4	3	3	1		20
5	4	5	4	4	2	3	5	5	5		42
1	2	3	2	3	2	3	2	2	1		21
3	3	3	3	3	2	3	3	3	3		29
2	3	4	1	5	1	4	1	1	1		23
5	1	5	1	5	2	3	5	4	4		35
3	3	3	3	3	2	3	3	3	3		29
3	2	3	2	4	1	4	3	3	2		27
2	2	3	2	4	1	4	3	3	2		26
2	2	3	2	4	1	4	3	3	2		26
1	1	4	1	1	1	4	4	2	1		20
2	3	4	4	4	2	3	5	3	3		33
4	2	5	3	5	1	4	4	5	4		37
5	2	4	2	4	3	2	4	5	3		34
4	3	4	4	5	2	3	3	4	4		36
3	3	3	3	3	2	3	3	3	3		29
3	3	3	3	3	2	3	3	3	3		29
2	3	5	3	3	2	3	5	5	3		34
3	3	3	3	3	2	3	3	3	3		29
2	3	4	4	4	1	4	5	4	4		35
1	1	4	4	4	2	3	3	3	3		28
1	4	4	1	1	0	5	4	1	2		23
3	2	3	1	4	0	5	3	5	3		29
3	3	3	3	3	2	3	3	3	3		29
4	4	3	2	4	1	4	4	5	4		35
1	1	4	4	4	3	2	2	4	1		26
5	5	5	5	5	0	5	5	5	5		45
2	1	1	1	1	2	3	1	3	3		18
5	2	5	5	5	3	2	2	5	5		39
1	1	1	1	1	0	5	1	1	1		13
1	1	1	1	5	1	4	1	1	1		17
5	4	5	4	5	1	4	5	5	5		43
5	5	5	5	5	0	5	5	5	5		45
1	1	1	1	1	4	1	1	1	1		13
2	2	2	2	2	3	2	2	2	2		21
1	2	1	1	2	2	3	4	4	1		21
4	4	4	4	4	3	2	4	4	4		37
4	3	4	3	4	1	4	4	4	3		34
2	3	5	2	2	2	3	4	4	1		28
5	3	4	3	5	2	3	5	5	5		40
1	1	1	1	4	1	4	3	1	1		18
2	2	4	2	4	2	3	2	2	1		24
2	2	3	2	4	1	4	3	3	2		26
3	3	3	3	3	2	3	3	3	3		29
1	1	1	1	4	1	4	3	3	3		22
1	3	3	2	5	1	4	3	2	1		25
1	2	2	1	5	0	5	4	2	2		24
5	5	5	5	5	0	5	5	5	5		45
2	3	3	3	4	1	4	3	3	2		28
4	3	3	3	4	3	2	5	4	3		34
3	3	3	3	3	2	3	3	3	3		29
3	2	3	2	4	2	3	4	4	3		30
3	3	3	3	4	2	3	4	3	2		30
1	1	4	1	5	2	3	1	1	3		22
3	3	3	3	3	2	3	3	3	3		29
1	1	2	1	5	1	4	2	1	1		19
4	4	1	1	5	1	4	4	5	1		30
5	3	3	5	3	0	5	5	5	2		36
3	3	3	3	3	2	3	3	3	3		29
4	4	2	1	4	1	4	4	4	1		29
5	2	4	4	5	3	2	5	5	2		37
3	1	5	3	1	1	4	3	3	2		26
1	1	1	1	1	4	1	1	1	1		13
4	2	4	2	3	1	4	2	4	4		30
2	4	2	1	4	1	4	2	3	2		25
1	4	5	3	4	1	4	5	5	4		36
3	5	5	4	3	0	5	5	5	3		38
4	4	4	4	4	1	4	4	4	4		37
4	3	4	3	3	2	3	3	3	3		31
3	3	2	1	4	1	4	4	4	2		28
2	5	5	4	5	1	4	5	5	4		40
3	4	3	2	2	3	2	4	4	3		30
1	1	1	1	5	0	5	5	2	1		22
3	1	4	3	3	0	5	1	1	1		22
3	3	3	3	3	2	3	3	3	3		29
4	4	3	3	4	1	4	4	3	2		32
5	2	5	5	5	4	1	3	5	3		38
2	3	4	2	4	1	4	5	5	5		35
3	3	3	1	4	2	3	3	3	2		27
2	4	4	3	4	2	3	4	3	4		33
2	2	5	3	5	3	2	2	4	1		29
4	5	5	4	3	3	2	5	5	4		40
1	4	5	4	5	3	2	4	3	1		32
3	3	4	3	3	2	3	3	3	3		30
2	2	2	2	2	1	4	3	1	2		21
3	3	4	3	4	1	4	4	3	2		31
4	2	5	2	4	2	3	4	4	3		33
4	4	5	1	4	1	4	4	4	3		34
3	2	2	2	3	2	3	3	2	2		24
4	2	3	3	4	2	3	4	5	3		33
4	1	5	3	5	3	2	3	4	4		34
1	1	5	2	3	3	2	4	4	1		26
3	1	4	2	5	3	2	2	3	4		29
3	2	4	2	3	2	3	3	2	2		26
5	5	5	5	5	0	5	5	5	5		45
3	4	4	1	2	2	3	5	4	2		30
1	1	5	3	5	2	3	3	5	2		30
1	1	1	1	1	0	5	3	2	2		17
4	2	5	1	5	2	3	5	5	2		34
2	3	4	1	3	1	4	4	1	4		27
1	1	1	1	1	4	1	1	1	1		13
1	1	4	1	4	1	4	3	2	2		23
5	1	1	1	1	0	5	5	2	1		22
2	2	3	3	3	1	4	3	3	3		27
4	1	2	1	5	1	4	5	5	4		32
1	1	4	1	5	0	5	3	1	1		22
4	2	4	4	4	1	4	2	2	3		30
2	1	1	1	4	0	5	3	1	1		19
3	3	3	3	3	2	3	3	3	3		29
1	1	1	1	5	0	5	3	5	2		24
1	1	1	1	4	0	5	4	2	2		21
1	1	5	1	3	2	3	2	4	4		26
1	1	1	1	1	1	4	2	1	1		14
1	1	3	1	5	0	5	3	5	1		25
2	3	2	2	4	2	3	3	3	4		28
2	3	1	4	5	2	3	5	5	2		32
2	2	2	2	2	3	2	2	2	2		21
2	5	4	3	4	1	4	3	3	3		32
1	2	2	1	4	1	4	3	3	2		23
1	1	1	1	1	4	1	1	1	1		13
4	4	4	2	4	1	4	4	4	2		33
4	2	4	4	4	0	5	5	5	5		38
2	4	4	4	4	1	4	4	5	2		34
3	3	4	3	4	2	3	3	4	3		32
4	2	4	4	4	1	4	2	4	2		31
1	1	4	3	5	1	4	3	3	1		26
3	3	3	3	3	2	3	3	3	3		29
5	4	5	5	5	1	4	5	5	4		43
3	4	3	2	4	1	4	2	2	3		28
4	3	4	3	5	1	4	3	4	1		32
											平均数	45
											29

## Sheet: 焦虑
1.感觉紧张、焦虑或急切。	2.不能够停止或控制担忧。	3.很难放松下来。	4.由于不安而无法静坐。	5.变得容易烦恼或急躁。	6.感到似乎有可怕的事情发生而害怕。	7.对事物难以集中注意力。	总数
2	2	3	1	3	1	1	13
2	2	1	2	3	3	3	16
2	2	2	2	1	2	1	12
2	1	1	1	1	1	1	8
2	2	2	1	1	1	3	12
1	1	1	1	1	1	1	7
2	1	2	1	1	1	1	9
2	2	2	2	2	2	2	14
4	4	4	2	4	4	4	26
4	2	1	1	1	4	1	14
1	1	1	1	1	1	1	7
3	3	3	2	2	2	3	18
2	2	2	1	3	1	1	12
2	2	2	1	3	4	3	17
4	4	3	1	2	2	1	17
3	2	3	2	1	1	3	15
1	1	1	1	1	1	1	7
1	1	1	1	1	1	1	7
4	4	4	4	4	4	1	25
1	2	2	1	1	1	1	9
3	3	4	1	2	2	1	16
2	2	2	2	2	2	2	14
2	2	1	1	3	1	2	12
3	3	1	1	1	1	1	11
1	1	4	1	1	1	1	10
1	1	1	1	1	1	1	7
2	2	2	2	2	2	2	14
4	4	4	4	4	1	2	23
2	2	1	1	2	2	2	12
2	1	2	1	2	1	1	10
2	1	1	1	1	1	1	8
1	1	1	1	1	1	1	7
1	1	1	1	1	1	1	7
1	1	1	1	1	1	1	7
3	2	3	3	2	1	4	18
2	2	2	1	3	1	1	12
2	2	1	1	1	1	1	9
2	2	3	2	4	2	2	17
2	1	2	1	1	1	1	9
1	1	1	1	1	1	1	7
1	1	4	1	1	1	1	10
2	1	1	1	1	1	1	8
1	1	1	1	1	1	1	7
2	1	1	2	3	2	2	13
1	1	1	1	1	1	1	7
2	2	2	1	1	1	2	11
1	1	1	1	1	1	2	8
1	1	1	1	2	1	2	9
2	1	1	1	2	1	1	9
3	1	1	1	1	3	1	11
2	1	2	2	2	2	2	13
2	1	2	1	2	1	2	11
2	1	1	1	1	1	1	8
3	3	3	3	2	3	3	20
2	1	2	1	1	1	2	10
2	2	2	1	1	1	1	10
2	2	2	2	2	1	2	13
2	2	2	2	2	2	2	14
2	2	3	1	2	1	1	12
2	2	2	1	1	1	2	11
2	2	2	2	2	2	2	14
1	1	1	1	1	1	1	7
1	1	1	1	1	1	1	7
2	2	1	1	2	1	1	10
1	1	2	1	2	1	1	9
1	1	1	1	1	1	3	9
1	1	1	1	1	1	1	7
1	1	2	1	2	1	1	9
1	4	1	1	2	1	1	11
3	2	2	1	3	2	1	14
3	2	2	2	3	1	2	15
2	2	1	1	1	1	1	9
2	2	2	2	2	2	2	14
4	4	4	3	4	4	4	27
2	2	2	1	2	1	2	12
2	1	2	1	2	2	1	11
3	3	3	1	3	3	1	17
4	2	3	2	2	1	2	16
2	1	4	4	2	1	4	18
2	1	1	2	3	1	4	14
2	2	2	2	2	2	2	14
2	2	2	2	2	2	1	13
1	1	1	1	1	1	1	7
2	3	2	2	2	2	2	15
4	4	4	4	4	4	4	28
2	2	2	2	2	2	2	14
1	1	1	1	1	1	2	8
1	1	1	1	1	3	1	9
2	2	2	1	2	3	2	14
4	4	4	4	4	4	4	28
2	2	1	1	3	1	2	12
2	2	2	2	2	2	2	14
2	1	1	2	1	1	3	11
3	3	3	3	3	3	3	21
1	1	1	1	1	1	1	7
2	2	3	3	3	3	3	19
1	1	1	1	1	1	1	7
3	3	3	3	3	3	3	21
4	4	4	4	4	4	4	28
1	1	1	1	1	1	1	7
2	2	1	1	2	2	2	12
3	3	4	4	3	3	2	22
1	1	1	1	1	1	1	7
1	1	1	1	1	1	1	7
3	3	3	3	4	3	2	21
2	2	1	1	1	2	2	11
4	4	4	2	2	2	2	20
3	2	3	3	2	2	2	17
2	1	1	1	1	1	1	8
1	1	1	1	1	2	1	8
2	3	3	3	3	1	1	16
2	2	2	2	3	2	2	15
4	3	2	1	3	4	2	19
1	1	1	1	1	1	1	7
1	1	1	1	1	1	1	7
1	1	1	1	1	1	1	7
2	2	2	2	2	1	2	13
1	1	1	1	1	1	1	7
3	3	3	3	3	3	3	21
4	4	4	4	4	3	3	26
2	2	2	2	2	2	2	14
2	2	2	1	2	1	1	11
3	3	3	1	1	1	1	13
3	3	3	3	3	3	3	21
4	4	4	4	4	4	4	28
1	1	1	1	1	1	1	7
4	2	3	1	2	2	1	15
3	3	2	2	2	2	2	16
2	1	2	2	1	1	1	10
1	1	1	1	1	1	1	7
2	2	2	2	2	2	2	14
2	2	2	2	2	2	2	14
1	1	1	1	1	1	1	7
1	1	1	1	1	1	2	8
1	1	1	1	1	1	1	7
2	2	2	2	2	2	2	14
2	1	1	1	1	1	1	8
4	4	2	4	4	4	4	26
1	1	1	1	1	1	1	7
4	4	3	1	4	2	3	21
3	3	3	3	3	3	3	21
2	2	2	2	2	2	2	14
1	1	1	1	1	1	1	7
2	2	2	2	2	2	2	14
2	2	2	1	1	1	1	10
1	1	1	1	1	1	1	7
2	1	1	1	1	1	1	8
2	2	1	1	2	1	2	11
1	2	1	1	2	1	2	10
2	2	2	2	2	2	2	14
1	1	1	1	1	1	1	7
4	3	3	1	3	3	3	20
1	1	1	1	1	1	1	7
1	1	1	1	1	1	1	7
3	3	3	3	1	1	1	15
1	1	1	1	1	1	1	7
3	2	2	2	2	1	2	14
2	2	1	1	2	1	3	12
2	2	2	2	2	2	2	14
1	1	1	1	1	1	1	7
2	2	2	2	2	2	2	14
4	4	4	4	4	4	4	28
1	1	1	1	1	1	1	7
2	2	2	2	2	2	2	14
4	4	2	1	2	2	1	16
2	2	2	2	2	2	2	14
3	3	2	2	1	3	1	15
3	3	3	3	1	3	4	20
2	2	1	1	3	1	2	12
4	4	4	3	4	4	4	27
3	2	4	1	1	2	2	15
2	1	1	1	2	2	2	11
4	4	4	4	4	4	4	28
1	1	1	1	1	1	1	7
3	3	1	1	3	3	3	17
1	1	1	1	1	1	1	7
2	4	2	3	4	1	3	19
2	2	1	1	1	2	1	10
3	3	3	3	3	3	3	21
3	3	3	1	3	3	2	18
4	3	4	3	2	2	2	20
2	2	1	1	2	1	1	10
2	2	2	2	2	2	2	14
3	2	2	3	2	2	2	16
4	4	4	4	4	4	4	28
3	3	3	3	3	3	3	21
4	3	4	1	1	2	1	16
3	3	3	2	2	2	2	17
2	2	2	2	2	2	2	14
2	2	2	2	2	2	2	14
3	2	2	2	2	3	2	16
1	2	2	1	2	1	1	10
3	1	2	1	1	1	1	10
4	3	3	2	4	1	3	20
2	2	2	2	2	1	2	13
2	2	1	1	1	1	2	10
2	2	2	2	1	1	2	12
3	4	2	3	4	4	4	24
2	2	2	1	3	1	2	13
1	1	1	1	1	1	1	7
2	2	2	2	2	2	2	14
3	2	2	1	1	1	2	12
3	3	3	3	3	3	3	21
1	1	1	1	1	1	1	7
2	2	2	1	2	1	1	11
1	1	1	1	1	1	2	8
2	2	2	1	1	2	4	14
2	2	2	2	2	2	2	14
2	1	2	1	2	1	2	11
1	1	1	1	1	1	1	7
1	1	1	1	1	1	1	7
1	1	1	1	1	1	1	7
2	2	1	1	2	1	2	11
1	1	1	1	1	1	1	7
3	4	4	2	2	3	3	21
4	4	3	3	3	4	4	25
2	2	3	3	3	3	3	19
2	2	2	2	2	2	2	14
2	2	1	1	2	1	1	10
2	2	2	2	2	1	2	13
3	3	1	1	1	1	4	14
2	1	1	1	1	1	1	8
3	2	3	2	3	2	2	17
1	1	1	1	1	1	1	7
2	2	2	2	2	2	2	14
3	1	1	1	1	1	1	9
2	2	2	1	1	1	2	11
2	1	1	1	2	1	2	10
3	3	3	2	3	1	3	18
3	1	2	2	2	1	2	13
4	4	4	4	4	4	4	28
2	2	2	2	2	2	2	14
3	3	3	4	4	2	4	23
3	3	3	3	3	3	3	21
4	4	4	1	2	2	2	19
2	1	2	2	3	2	2	14
2	2	2	1	2	1	1	11
1	1	1	1	1	1	1	7
1	1	1	1	1	1	1	7
1	1	1	1	1	1	1	7
1	2	1	1	2	1	1	9
2	2	2	1	2	1	1	11
1	3	2	1	1	1	2	11
2	1	1	1	1	1	1	8
2	2	2	2	2	2	2	14
1	1	1	1	1	1	1	7
1	1	1	1	1	1	1	7
1	1	1	1	1	1	1	7
2	1	1	1	2	1	2	10
1	1	2	1	1	1	1	8
1	1	1	1	1	1	1	7
1	1	1	1	1	1	1	7
3	2	2	2	2	2	2	15
2	1	1	1	1	1	1	8
1	1	1	1	1	1	1	7
1	1	1	1	1	1	1	7
2	2	3	1	2	1	2	13
2	1	1	1	3	3	3	14
1	1	1	1	1	1	1	7
2	2	2	2	2	2	1	13
2	1	1	2	3	1	2	12
1	1	1	1	1	1	1	7
2	2	2	2	2	2	2	14
2	2	2	2	2	2	2	14
2	2	2	2	2	2	1	13
3	3	1	1	1	1	1	11
3	3	1	1	4	1	2	15
2	2	1	1	1	2	2	11
3	3	2	3	3	3	3	20
3	3	4	2	2	1	1	16
1	1	1	1	1	1	3	9
1	1	1	1	1	1	1	7
2	2	2	2	2	2	2	14
2	2	2	2	3	2	2	15
4	4	4	4	4	4	4	28
1	1	1	1	1	1	1	7
1	1	1	1	1	1	1	7
4	4	4	4	4	4	4	28
2	2	2	2	2	2	2	14
3	3	3	4	4	4	4	25
1	1	1	1	1	1	1	7
1	1	1	1	1	1	1	7
2	1	1	1	1	1	1	8
1	1	1	1	1	4	3	12
1	1	1	1	1	1	1	7
2	2	2	2	2	2	2	14
2	1	2	3	2	1	2	13
2	3	2	2	3	3	2	17
2	2	4	2	2	2	3	17
3	2	3	1	2	2	1	14
2	2	2	3	3	1	3	16
3	3	3	3	3	3	3	21
3	2	2	1	4	2	1	15
1	1	1	1	1	1	1	7
3	3	2	4	4	2	4	22
3	3	3	4	4	4	3	24
3	3	3	2	2	3	3	19
1	1	1	1	1	1	1	7
2	2	2	2	2	1	2	13
2	3	3	1	3	3	3	18
1	1	1	1	1	1	1	7
2	1	3	3	3	3	3	18
1	1	1	1	2	1	2	9
1	2	2	1	1	3	1	11
2	1	1	2	4	2	4	16
2	2	2	2	2	2	2	14
3	4	4	4	4	3	4	26
2	2	2	2	4	2	2	16
4	4	4	4	4	4	4	28
3	3	1	1	4	1	1	14
3	2	2	2	3	1	3	16
1	1	4	1	1	1	1	10
1	2	2	1	2	2	2	12
2	3	3	2	2	2	2	16
1	1	1	1	1	1	1	7
1	1	1	1	1	1	1	7
1	1	1	1	1	1	1	7
2	2	2	1	2	1	1	11
1	2	1	2	1	1	2	10
3	3	3	2	3	2	1	17
1	1	1	1	1	1	1	7
4	3	4	1	3	3	4	22
1	1	1	1	1	1	2	8
1	1	1	1	1	1	1	7
1	1	1	1	1	1	1	7
1	1	1	1	1	1	1	7
2	1	2	1	1	1	1	9
4	4	4	4	4	4	4	28
2	2	1	1	2	2	1	11
4	4	4	4	4	4	4	28
1	1	1	1	1	1	1	7
2	2	2	1	2	2	2	13
3	2	2	2	2	1	2	14
1	1	1	1	2	1	1	8
2	1	2	1	2	2	1	11
2	1	2	1	2	1	2	11
1	1	1	1	1	1	1	7
1	1	1	1	1	1	1	7
2	1	2	1	2	2	1	11
1	1	1	1	1	4	4	13
2	2	1	1	1	2	1	10
1	1	1	1	1	1	2	8
3	3	3	2	3	1	2	17
2	3	2	1	1	2	1	12
1	1	1	1	1	1	1	7
3	2	4	1	2	3	3	18
2	1	1	1	1	1	1	8
1	1	1	1	1	1	1	7
2	2	1	1	1	2	1	10
1	1	1	1	1	1	4	10
2	2	1	1	1	1	2	10
4	3	3	3	4	3	4	24
1	1	1	1	1	1	1	7
4	3	2	1	3	2	1	16
1	1	1	1	1	1	1	7
2	2	2	2	2	2	3	15
2	2	2	2	2	2	2	14
2	1	1	1	2	1	1	9
3	3	3	2	3	3	4	21
2	2	2	2	2	2	2	14
1	1	1	1	1	1	1	7
1	1	1	1	1	1	1	7
2	3	2	1	1	2	2	13
2	1	1	1	1	1	1	8
2	1	1	1	1	1	2	9
2	2	2	2	2	1	1	12
2	2	2	1	2	1	2	12
2	2	1	1	1	2	1	10
2	1	2	1	2	1	1	10
2	2	2	2	2	3	2	15
2	1	1	1	1	1	1	8
1	1	1	1	1	1	1	7
1	1	1	1	2	1	1	8
3	1	1	1	1	1	3	11
3	3	2	2	2	2	2	16
1	1	1	1	1	1	1	7
1	1	1	1	1	1	1	7
1	1	1	1	1	1	1	7
2	2	2	1	2	4	2	15
1	1	1	1	1	1	1	7
2	2	1	1	1	1	2	10
2	1	2	1	1	2	2	11
2	2	2	2	1	1	1	11
1	1	1	1	1	1	1	7
2	1	1	4	1	1	4	14
2	2	2	2	2	1	2	13
4	1	3	3	4	4	2	21
3	2	2	2	3	2	3	17
1	1	1	1	2	1	2	9
1	1	1	1	1	1	2	8
2	2	2	2	2	2	2	14
1	1	1	1	1	1	1	7
2	1	1	1	1	1	3	10
2	3	3	3	3	1	1	16
1	1	1	1	1	1	1	7
1	1	1	1	1	1	1	7
2	1	2	1	1	1	2	10
2	2	1	1	1	2	2	11
2	2	2	2	2	2	4	16
4	2	2	4	4	4	2	22
2	2	2	2	2	2	2	14
1	1	1	1	1	1	1	7
2	2	2	2	2	2	2	14
4	4	3	4	4	3	4	26
3	3	4	2	3	2	2	19
3	2	1	2	1	1	1	11
4	4	4	4	3	1	3	23
2	2	2	2	2	2	2	14
3	4	1	1	1	3	1	14
3	3	2	2	1	2	2	15
3	2	2	1	4	3	3	18
2	3	3	1	3	1	1	14
						平均数	12.8762
							28

## Sheet: 抑郁
1.做事提不起劲或没有兴趣	2.感到心情低落，沮丧或绝望	3.入睡困难，睡不安或睡的过多	4.感觉疲倦或没有活力	5.食欲不振或吃太多	6.感觉自己很糟、很失败、让自己或家人失望	7.对事物难以集中注意力	8.行动或说话速度缓慢到别人已经察觉到，或刚好相反———变得比平日更烦躁或坐立不安，动来动去	9.有不如死掉或用某种方式伤害自己的的念头	总分
3	2	2	2	2	2	1	1	2	17
2	2	2	2	1	2	3	1	2	17
3	1	1	2	1	2	1	1	2	14
1	1	1	1	1	1	1	1	1	9
2	2	3	2	1	2	2	1	1	16
1	1	1	1	1	1	1	1	1	9
1	1	1	1	1	1	1	1	1	9
2	2	2	2	2	2	2	2	1	17
2	4	2	3	4	3	3	2	2	25
1	1	2	2	1	1	1	1	1	11
1	2	1	4	1	1	1	1	1	13
2	2	4	4	4	4	2	1	4	27
1	1	1	3	1	1	2	1	1	12
4	3	3	3	3	4	2	3	2	27
2	2	3	1	1	2	1	1	1	14
3	3	4	3	3	1	3	1	1	22
1	1	1	1	1	1	1	1	1	9
1	1	1	1	1	1	1	1	1	9
1	1	4	1	1	4	4	4	4	24
2	1	1	1	1	2	1	1	1	11
1	2	1	2	1	4	1	4	2	18
1	2	1	1	2	1	1	1	1	11
3	2	3	2	4	2	2	2	1	21
1	3	3	1	1	1	1	1	1	13
1	1	1	4	1	1	1	1	1	12
1	1	1	1	1	1	1	1	1	9
2	2	2	2	2	2	2	2	2	18
2	3	2	4	1	4	4	2	2	24
2	2	2	2	1	1	2	2	1	15
1	1	1	1	2	1	1	1	1	10
1	1	2	1	1	1	1	1	2	11
1	1	1	1	1	1	1	1	1	9
1	1	1	1	1	1	1	1	1	9
1	1	1	1	1	1	1	1	1	9
4	2	1	2	1	3	4	1	2	20
3	3	2	3	2	1	1	1	1	17
1	1	1	1	1	1	1	1	1	9
2	2	2	4	2	1	2	1	1	17
1	1	1	2	1	1	1	1	1	10
1	1	1	1	1	1	1	1	1	9
1	1	1	1	1	1	1	1	1	9
1	1	1	1	2	1	1	1	1	10
1	1	1	1	1	1	1	1	1	9
2	3	2	2	1	3	2	2	2	19
1	1	1	1	1	1	1	1	1	9
2	2	1	1	1	1	2	1	1	12
3	1	1	1	1	3	1	1	1	13
1	1	1	1	1	1	2	1	1	10
2	1	1	2	1	1	1	1	1	11
1	2	4	1	2	1	1	1	2	15
4	2	4	4	4	2	3	2	1	26
2	1	1	1	1	1	1	1	1	10
1	1	1	1	1	1	1	1	1	9
2	2	3	2	3	3	2	3	2	22
2	2	1	2	2	1	2	1	1	14
1	1	1	2	1	1	1	1	1	10
2	2	2	2	2	2	2	1	1	16
3	3	2	3	3	1	3	3	3	24
3	1	3	3	1	1	2	1	1	16
2	1	1	1	1	1	2	1	1	11
2	2	2	2	2	1	2	1	1	15
1	1	1	1	1	1	1	1	1	9
2	1	1	2	1	1	1	1	1	11
1	2	1	1	1	1	1	1	1	10
2	2	2	2	2	1	1	2	1	15
1	2	2	2	3	1	2	1	2	16
2	1	1	1	1	1	1	1	1	10
3	1	1	1	2	1	1	2	1	13
1	1	1	1	1	1	1	1	1	9
2	3	2	2	2	1	1	2	1	16
1	1	1	2	2	1	2	2	1	13
1	1	1	1	1	1	1	1	1	9
2	2	2	2	1	2	2	2	1	16
4	4	2	4	3	4	4	1	4	30
2	2	2	1	1	1	1	1	1	12
1	2	1	2	1	2	1	1	1	12
2	3	2	2	1	4	2	1	3	20
4	4	4	4	4	2	1	2	1	26
4	4	3	4	2	1	2	2	1	23
3	3	1	1	1	4	4	1	1	19
4	3	2	2	2	3	2	2	3	23
1	2	1	1	1	2	1	1	1	11
1	1	1	1	1	1	1	1	1	9
2	2	1	2	1	2	2	2	2	16
3	3	1	1	1	1	1	1	3	15
1	2	3	2	2	2	2	2	2	18
2	1	1	1	1	1	1	1	1	10
1	1	2	2	2	3	1	3	3	18
1	2	1	2	1	1	2	1	1	12
4	4	4	4	4	4	4	4	4	36
1	3	1	2	1	1	2	1	1	13
3	2	1	2	2	2	2	2	2	18
2	2	2	3	2	1	4	2	1	19
3	3	3	3	3	3	3	3	3	27
1	1	1	1	1	1	1	1	1	9
3	2	2	3	1	2	2	2	2	19
1	1	1	2	2	2	1	1	1	12
4	4	4	4	4	4	4	4	4	36
2	2	2	2	2	2	2	2	2	18
1	3	1	2	1	1	1	1	1	12
1	1	1	1	1	1	1	1	1	9
2	2	3	3	3	3	3	2	4	25
1	1	1	1	1	1	1	1	1	9
1	1	4	1	1	1	1	1	1	12
3	3	1	3	1	2	2	2	2	19
3	2	3	2	1	2	2	1	1	17
2	4	2	2	2	2	2	2	2	20
2	2	1	2	1	2	2	1	1	14
1	1	1	1	1	1	1	1	1	9
1	1	1	1	1	1	1	1	1	9
1	3	1	2	1	2	1	1	1	13
2	2	2	2	2	2	2	2	2	18
2	2	2	1	4	1	2	1	1	16
1	1	1	1	1	1	1	1	1	9
1	1	1	1	1	1	1	1	1	9
1	1	1	1	1	1	1	1	1	9
2	2	2	2	1	2	1	2	2	16
1	1	1	1	1	1	1	1	1	9
3	3	3	3	3	3	3	3	3	27
3	2	2	3	1	1	3	1	1	17
2	2	2	2	2	2	2	2	2	18
1	1	1	2	2	1	1	1	1	11
1	1	2	2	1	2	1	1	1	12
1	1	1	1	1	1	1	1	1	9
4	4	4	4	4	3	2	3	3	31
1	1	1	1	1	1	1	1	1	9
3	3	3	3	1	4	2	1	2	22
2	2	2	2	3	2	2	2	1	18
1	2	2	3	1	2	3	3	3	20
1	1	1	1	1	1	1	1	1	9
2	2	3	2	2	2	3	2	3	21
2	2	2	2	2	2	2	2	2	18
1	1	1	1	1	1	1	1	1	9
1	1	1	1	1	1	2	1	1	10
1	1	1	1	1	1	1	1	1	9
2	2	2	2	2	2	2	2	3	19
1	1	1	2	1	1	1	1	1	10
4	2	4	2	4	2	4	4	4	30
1	1	1	1	1	1	1	1	1	9
4	2	3	2	1	4	2	1	4	23
1	1	1	1	1	1	1	1	1	9
1	1	2	1	1	1	2	2	1	12
1	1	1	1	1	1	1	1	1	9
1	2	1	1	1	1	1	1	3	12
1	1	1	1	1	1	1	1	1	9
1	1	1	1	4	1	1	1	1	12
1	1	1	1	1	1	1	1	1	9
2	2	1	2	1	1	1	1	1	12
1	1	2	1	1	1	2	1	1	11
2	2	2	2	2	2	2	2	3	19
1	1	1	1	1	1	1	1	1	9
3	3	3	3	3	3	3	3	3	27
1	1	1	1	1	1	1	1	1	9
1	1	1	1	1	3	1	1	1	11
1	1	1	1	1	1	1	1	1	9
1	1	1	1	1	1	1	1	1	9
2	2	2	2	2	2	2	2	1	17
3	1	1	1	1	2	3	1	1	14
2	2	2	2	2	2	2	2	2	18
1	1	1	1	1	1	1	1	4	12
2	2	2	2	2	2	2	2	2	18
4	4	4	4	4	4	4	4	4	36
1	1	1	1	1	1	1	1	1	9
2	2	2	2	2	2	2	2	2	18
3	4	2	4	2	3	2	2	4	26
2	2	2	2	2	2	2	2	2	18
1	3	2	2	1	2	1	1	3	16
4	4	4	4	4	4	4	4	4	36
2	3	2	2	2	1	1	1	2	16
3	2	2	2	2	4	4	2	1	22
2	2	3	2	1	2	1	1	1	15
1	1	2	2	1	2	2	1	1	13
4	4	4	4	4	4	4	4	4	36
1	1	1	1	1	1	1	1	1	9
1	3	3	3	1	1	3	1	1	17
1	1	1	1	1	1	1	1	1	9
2	2	2	2	2	4	3	3	3	23
2	1	3	2	1	2	1	1	1	14
3	3	3	3	3	3	3	3	3	27
1	2	2	2	2	1	2	1	1	14
4	2	4	2	1	1	2	1	1	18
1	1	1	1	1	1	1	1	1	9
2	1	1	1	2	2	1	1	1	12
1	2	2	2	2	2	2	2	1	16
2	4	4	4	4	4	4	4	1	31
1	3	1	3	4	3	3	1	1	20
2	2	1	4	1	1	1	1	1	14
1	2	1	3	1	2	2	1	1	14
2	2	2	2	2	2	2	2	2	18
2	2	2	2	2	2	2	2	1	17
2	2	2	2	2	2	2	2	1	17
2	2	1	2	1	2	1	1	1	13
1	1	3	1	1	1	1	1	1	11
4	4	2	4	2	3	4	1	3	27
2	2	2	2	2	2	2	2	1	17
1	1	2	1	1	2	2	1	1	12
2	2	2	2	2	1	2	2	1	16
2	2	1	1	4	4	4	4	1	23
2	1	1	2	1	1	1	1	1	11
1	1	1	1	1	1	1	1	1	9
3	3	2	2	3	2	2	3	1	21
1	2	2	2	2	2	2	1	1	15
1	1	1	1	3	1	1	1	1	11
1	1	2	1	1	1	1	1	1	10
3	1	1	2	4	1	1	1	1	15
3	1	1	3	2	1	2	1	2	16
1	2	4	2	1	2	2	1	1	16
2	2	2	3	2	2	3	1	1	18
1	1	2	1	1	1	2	1	1	11
1	1	1	1	1	1	1	1	1	9
1	1	1	1	1	1	1	1	1	9
1	1	1	1	1	1	1	1	1	9
2	1	2	2	2	1	1	1	1	13
3	1	3	3	1	1	1	1	1	15
3	3	2	3	4	3	2	2	3	25
4	4	3	4	4	3	3	3	1	29
2	1	1	1	1	2	2	2	1	13
2	2	2	2	2	1	2	1	1	15
2	1	1	2	1	1	2	1	1	12
2	2	1	2	1	1	1	1	1	12
3	1	1	4	4	1	1	4	1	20
1	1	1	1	1	1	1	1	1	9
2	2	1	2	1	2	2	1	2	15
1	1	1	1	1	1	1	1	1	9
2	2	1	2	1	2	2	2	2	16
1	1	1	1	1	1	1	1	1	9
1	1	1	1	1	1	1	1	1	9
2	1	1	2	1	1	2	1	1	12
2	3	1	4	3	2	3	3	2	23
3	1	1	1	1	2	2	1	1	13
4	4	4	4	1	4	4	1	1	27
2	2	2	2	1	2	2	2	1	16
3	3	4	4	4	3	4	3	2	30
3	3	2	2	2	2	2	2	1	19
1	3	2	2	1	1	1	1	1	13
1	2	1	2	2	1	1	3	1	14
1	1	1	2	1	1	1	1	1	10
1	1	1	1	1	1	1	1	1	9
1	1	1	1	1	1	1	1	1	9
1	1	1	1	1	1	1	1	1	9
1	2	1	1	1	1	1	1	1	10
2	2	2	2	1	2	1	1	1	14
2	2	1	2	4	1	2	1	1	16
2	1	1	2	1	2	2	1	1	13
2	2	2	2	2	2	2	2	2	18
1	1	1	1	1	1	1	1	1	9
1	1	2	1	1	1	1	1	1	10
1	1	1	1	1	1	1	1	1	9
1	1	1	2	2	1	2	2	1	13
1	1	1	1	1	1	1	1	1	9
1	1	1	1	1	1	1	1	1	9
1	1	1	1	1	1	1	1	1	9
2	2	3	3	2	2	2	2	2	20
1	1	1	1	1	1	1	1	1	9
1	1	2	1	2	1	1	1	1	11
1	1	1	1	1	1	1	1	1	9
1	1	1	2	1	2	2	1	1	12
3	3	3	3	3	3	3	3	4	28
1	1	1	1	1	1	1	1	1	9
2	2	2	2	2	2	2	2	2	18
2	1	1	2	1	1	2	1	1	12
1	1	1	1	1	1	1	1	1	9
2	2	2	2	2	2	2	2	2	18
2	2	2	2	2	2	2	1	1	16
2	2	3	3	2	2	2	2	2	20
1	3	2	1	1	1	1	1	1	12
4	3	1	4	4	1	4	1	1	23
1	1	4	4	1	2	2	1	1	17
3	3	1	3	1	3	3	3	3	23
3	1	2	4	2	2	2	2	2	20
1	1	1	3	1	3	3	1	1	15
1	1	1	1	1	1	1	1	1	9
2	2	2	2	2	2	2	2	2	18
2	2	2	2	2	2	2	2	2	18
4	4	1	4	4	4	4	4	1	30
1	1	1	1	1	1	1	1	1	9
1	1	1	1	1	1	1	1	1	9
4	4	4	4	4	4	4	4	4	36
2	2	2	3	2	4	2	2	1	20
4	4	4	4	4	4	4	4	4	36
1	1	1	1	1	1	1	1	1	9
1	1	1	1	1	1	1	1	1	9
2	2	1	1	1	1	1	1	1	11
4	2	1	3	1	2	2	1	4	20
1	1	1	1	1	1	1	1	1	9
2	2	2	2	2	2	2	2	2	18
2	2	1	3	2	1	2	2	1	16
2	2	2	2	2	2	2	2	2	18
3	2	2	3	4	2	2	2	2	22
2	2	2	2	2	2	1	1	2	16
3	3	1	3	3	3	3	3	1	23
3	3	3	3	1	3	3	3	1	23
3	1	1	1	1	2	1	1	1	12
1	1	1	1	1	1	1	1	1	9
4	2	4	3	4	4	4	4	2	31
4	3	1	1	1	1	3	4	1	19
2	2	2	2	1	1	2	2	2	16
1	2	2	2	2	2	2	1	1	15
1	1	1	1	1	2	2	1	1	11
1	2	3	3	1	2	2	2	2	18
1	1	1	1	1	1	1	1	1	9
3	3	3	3	3	3	3	3	3	27
1	1	2	1	3	1	2	1	1	13
1	4	1	1	1	2	1	1	1	13
4	4	1	4	1	4	4	4	2	28
2	2	2	2	2	2	2	2	1	17
3	3	3	4	3	3	4	3	3	29
2	3	1	2	1	1	2	1	1	14
4	4	4	4	4	4	4	4	4	36
1	1	1	1	1	1	1	1	1	9
3	3	1	4	1	1	3	1	1	18
4	1	1	1	1	1	1	1	1	12
2	2	2	3	2	3	2	2	1	19
2	2	2	2	2	2	2	2	1	17
1	4	4	4	4	4	4	4	4	33
1	1	1	1	1	1	1	1	1	9
1	1	1	1	1	1	1	1	1	9
2	2	1	2	2	3	1	1	1	15
2	2	2	2	2	2	2	2	1	17
3	3	2	2	2	4	2	3	3	24
1	1	1	1	1	2	2	1	1	11
4	2	3	4	1	2	2	1	1	20
1	1	1	1	1	1	1	1	1	9
1	1	1	1	1	1	1	1	1	9
1	1	1	1	1	1	1	1	1	9
1	1	1	1	1	1	1	1	1	9
1	1	1	1	1	1	1	1	1	9
4	4	2	4	2	4	4	4	4	32
1	2	1	2	1	2	1	1	2	13
4	4	4	4	4	4	4	4	4	36
1	1	1	2	1	1	1	1	1	10
2	1	1	1	2	1	2	1	1	12
1	3	1	2	1	1	2	2	1	14
2	2	1	2	2	2	2	1	1	15
2	1	1	3	2	2	1	1	1	14
2	2	2	2	2	2	2	1	1	16
1	1	1	1	1	1	1	1	1	9
1	1	1	1	1	1	1	1	1	9
1	2	2	2	1	1	1	1	1	12
4	4	1	2	4	2	2	2	4	25
1	1	1	1	2	1	1	1	1	10
2	1	1	1	1	1	2	1	1	11
2	1	2	3	1	1	2	1	1	14
2	2	4	4	3	4	3	1	3	26
1	1	1	1	1	1	1	1	1	9
2	3	1	4	2	2	2	1	1	18
2	2	1	2	2	1	1	1	1	13
2	1	1	2	1	1	1	1	1	11
2	2	2	2	1	1	1	1	1	13
3	3	1	3	4	3	4	4	3	28
3	1	2	2	3	2	3	2	1	19
3	3	1	4	3	3	4	2	3	26
1	1	1	1	1	1	1	1	1	9
2	3	3	3	1	2	1	1	1	17
1	1	2	1	1	1	1	1	1	10
2	2	2	2	1	1	1	1	2	14
2	2	2	2	2	2	2	2	1	17
1	1	1	1	1	1	1	1	1	9
3	4	1	2	2	4	4	1	2	23
2	2	1	2	1	2	2	2	2	16
2	1	1	2	1	1	1	1	1	11
1	1	1	1	1	1	1	1	1	9
2	2	4	4	1	2	2	1	1	19
1	2	1	2	1	1	1	1	2	12
1	1	2	2	2	1	1	1	1	12
2	2	1	2	1	2	2	1	1	14
2	2	1	2	1	2	2	1	1	14
1	3	1	1	1	1	1	1	1	11
3	1	2	2	1	1	1	1	1	13
1	1	2	2	2	2	3	3	2	18
2	1	1	2	1	2	1	1	1	12
1	1	1	1	1	1	1	1	1	9
1	1	2	1	2	1	1	1	1	11
1	1	1	3	1	1	1	1	1	11
2	2	2	2	2	2	2	2	2	18
1	1	1	1	1	1	1	1	1	9
1	1	1	1	1	1	1	1	1	9
1	1	2	2	1	1	1	1	1	11
4	2	2	2	1	2	2	1	2	18
1	1	1	1	1	1	1	1	1	9
2	2	1	4	1	3	1	1	1	16
1	2	1	2	1	1	1	1	1	11
1	1	1	1	1	1	1	1	1	9
1	1	1	1	1	1	1	1	1	9
1	1	1	1	1	1	4	1	1	12
2	2	2	2	2	2	2	1	1	16
1	1	3	1	1	1	2	1	1	12
2	2	2	2	2	1	2	2	1	16
3	1	1	3	3	2	2	3	1	19
2	1	2	2	1	1	2	1	1	13
1	2	1	2	2	2	2	2	1	15
1	1	1	1	2	1	1	1	1	10
2	1	1	2	3	2	3	1	1	16
1	2	2	1	2	4	1	2	4	19
1	1	1	1	1	1	1	1	1	9
1	1	1	1	1	1	1	1	1	9
2	1	1	1	1	2	2	1	1	12
2	2	2	2	2	2	2	1	1	16
2	4	2	2	2	2	2	2	2	20
3	2	3	2	1	1	2	2	1	17
2	2	3	2	2	1	2	1	1	16
1	1	1	1	1	1	1	1	1	9
2	2	3	2	1	2	2	2	2	18
3	4	2	3	3	3	4	4	4	30
2	2	4	4	3	3	4	3	1	26
1	1	1	1	1	1	1	1	1	9
3	3	3	3	3	1	3	2	1	22
2	2	2	2	2	3	2	2	1	18
1	1	1	1	1	1	1	1	1	9
1	2	1	2	1	2	2	1	2	14
2	2	4	2	4	4	3	3	4	28
3	3	1	4	1	3	3	3	1	22
								平均数	15.3835
									36

## Sheet: 主观经济地位
1.请你根据你所在省份的社会经济发展情况，判断此时你的家庭地位，在下面阶梯上处于何种位置，并选择相应的阶梯数。	2. 请你与所在学校同学的经济情况比较，评价自己地位在下面阶梯上处于何种位置，并选择相应阶梯数字。	总分
8	7	15
6	7	13
6	6	12
8	5	13
8	5	13
8	8	16
1	1	2
4	6	10
6	6	12
5	1	6
1	1	2
1	1	2
7	8	15
2	1	3
5	5	10
10	3	13
9	9	18
10	10	20
7	7	14
7	4	11
7	8	15
7	7	14
5	2	7
6	4	10
5	8	13
8	8	16
10	10	20
9	8	17
10	7	17
8	5	13
8	8	16
8	7	15
8	8	16
8	10	18
7	6	13
4	4	8
7	6	13
6	4	10
8	8	16
1	1	2
8	6	14
7	6	13
4	2	6
6	6	12
5	5	10
5	1	6
7	7	14
8	7	15
7	5	12
8	10	18
5	8	13
7	4	11
7	7	14
7	6	13
8	8	16
5	2	7
7	4	11
4	5	9
5	2	7
8	7	15
7	4	11
8	8	16
7	7	14
7	6	13
7	3	10
6	8	14
7	6	13
1	1	2
5	5	10
10	9	19
7	5	12
8	5	13
1	1	2
3	2	5
8	9	17
8	4	12
5	5	10
9	7	16
9	9	18
4	1	5
5	5	10
9	8	17
10	10	20
7	7	14
8	7	15
9	1	10
1	1	2
1	6	7
5	5	10
3	5	8
8	6	14
4	1	5
7	5	12
6	3	9
3	3	6
3	3	6
5	5	10
1	1	2
5	5	10
7	6	13
5	9	14
5	4	9
1	5	6
3	3	6
9	7	16
5	5	10
5	5	10
8	8	16
6	4	10
5	5	10
7	10	17
5	5	10
8	5	13
10	10	20
6	6	12
5	5	10
8	8	16
9	6	15
7	6	13
6	3	9
5	5	10
6	6	12
7	4	11
6	6	12
9	9	18
4	7	11
10	7	17
6	4	10
8	6	14
5	5	10
4	4	8
6	3	9
5	5	10
7	5	12
5	5	10
5	9	14
8	6	14
3	3	6
6	6	12
7	6	13
8	7	15
8	6	14
7	7	14
8	5	13
8	8	16
1	1	2
7	5	12
5	4	9
8	5	13
7	3	10
6	6	12
7	8	15
7	7	14
6	5	11
8	8	16
8	3	11
1	1	2
6	4	10
5	4	9
8	8	16
5	5	10
5	6	11
1	1	2
5	5	10
3	1	4
5	4	9
9	9	18
10	4	14
7	2	9
5	5	10
4	8	12
10	2	12
3	3	6
5	5	10
7	7	14
10	10	20
8	1	9
10	8	18
1	1	2
5	5	10
7	7	14
7	5	12
7	7	14
6	5	11
1	1	2
7	7	14
6	1	7
6	7	13
5	5	10
7	5	12
5	3	8
6	6	12
7	5	12
5	1	6
7	7	14
10	10	20
7	6	13
5	1	6
6	6	12
5	5	10
5	5	10
7	7	14
9	8	17
7	5	12
10	10	20
4	2	6
6	5	11
10	10	20
8	8	16
5	8	13
7	5	12
9	9	18
6	7	13
7	5	12
5	3	8
8	5	13
6	1	7
6	5	11
8	7	15
7	8	15
5	1	6
7	6	13
5	5	10
5	5	10
6	5	11
8	10	18
6	6	12
7	6	13
6	9	15
4	5	9
5	3	8
7	8	15
7	6	13
7	4	11
6	6	12
5	5	10
9	9	18
8	7	15
5	6	11
10	10	20
8	5	13
7	7	14
5	3	8
7	7	14
7	5	12
8	8	16
1	1	2
6	6	12
6	6	12
6	5	11
7	1	8
1	1	2
6	7	13
9	8	17
7	7	14
5	5	10
10	6	16
1	1	2
1	1	2
5	5	10
8	6	14
6	6	12
10	10	20
10	10	20
3	5	8
8	5	13
1	1	2
9	6	15
8	8	16
7	6	13
8	9	17
9	8	17
8	5	13
9	7	16
2	1	3
8	8	16
9	9	18
6	3	9
5	2	7
1	1	2
5	5	10
5	5	10
1	1	2
5	5	10
5	5	10
1	1	2
8	9	17
7	2	9
6	2	8
7	5	12
7	5	12
6	6	12
5	4	9
8	8	16
3	1	4
10	10	20
6	4	10
10	10	20
1	10	11
9	9	18
1	1	2
10	10	20
7	6	13
6	2	8
6	6	12
5	5	10
6	6	12
5	5	10
1	10	11
6	1	7
6	5	11
5	5	10
5	3	8
6	1	7
1	1	2
10	10	20
8	8	16
7	4	11
8	6	14
6	4	10
10	7	17
5	1	6
10	10	20
6	6	12
6	6	12
6	6	12
8	8	16
5	5	10
7	7	14
10	10	20
7	7	14
7	1	8
5	5	10
7	8	15
7	7	14
10	10	20
10	10	20
1	5	6
8	2	10
5	5	10
8	8	16
7	6	13
8	7	15
5	2	7
10	5	15
6	6	12
5	1	6
5	2	7
10	6	16
10	3	13
7	5	12
4	2	6
10	10	20
6	5	11
5	5	10
5	4	9
5	5	10
9	8	17
7	7	14
8	7	15
7	5	12
9	10	19
7	7	14
5	4	9
10	8	18
8	8	16
6	5	11
10	10	20
9	5	14
9	8	17
9	7	16
8	5	13
10	6	16
7	8	15
6	6	12
6	4	10
10	8	18
8	6	14
6	6	12
8	6	14
6	3	9
8	7	15
7	6	13
7	5	12
8	9	17
5	5	10
6	8	14
7	7	14
8	3	11
8	8	16
8	7	15
9	6	15
8	7	15
6	5	11
7	5	12
9	1	10
7	5	12
9	6	15
9	8	17
8	9	17
7	8	15
8	8	16
7	6	13
6	6	12
9	6	15
9	9	18
8	5	13
10	10	20
5	5	10
8	6	14
6	3	9
8	5	13
6.45631	5.54369	12	平均数
